# Supplementary material for: ACADM Frameshift Variant in Cavalier King Charles Spaniels with Medium-Chain Acyl-CoA Dehydrogenase Deficiency
Source: Genes (Basel). 2022 Oct 13;13(10):1847. doi: 10.3390/genes13101847 (PMC9601649; doi:10.3390/genes13101847)
Supplement: Supplementary file 1 [file genes-13-01847-s001.zip]

Archive with 3 entries (3 files):
- Table_S1_Public_Genomes.xlsx
- Table_S2_Data_Acylcarnitine_Measurements.xlsx
- Table_S3_Private_Variants__R1.xlsx
