# Supplementary material for: ACADM Frameshift Variant in Cavalier King Charles Spaniels with Medium-Chain Acyl-CoA Dehydrogenase Deficiency
Source: Genes (Basel). 2022 Oct 13;13(10):1847. doi: 10.3390/genes13101847 (PMC9601649; doi:10.3390/genes13101847)
Supplement: Supplementary file 1 [file genes-13-01847-s001.zip › Table_S2_Data_Acylcarnitine_Measurements.xlsx]

## Sheet: 5 dogs of each genotype
Table S2. Results of the acylcarnitine measurements in 15 Cavalier King Charles Spaniels. EDTA blood samples from five dogs of each genotype at the ACADM:c.444_445delinsGTTAATTCTCAATATTGTCTAAGAATTATG variant were analyzed. Resulting values are given in µM.
Carnitine / Acylcarnitine			C0, µM	C2, µM	C3, µM	C4, µM	C4OH, µM	C3DC, µM	C4DC, µM	C4DC, µM	C5, µM	C5:1, µM	C5OH, µM	C5DC, µM	C6, µM	C8, µM	C8:1, µM	C10, µM	C10:1, µM	C12, µM	C14, µM	C14:1, µM	C14:2, µM	C14OH, µM	C16, µM	C16:1, µM	C16OH, µM	C18, µM	C18:1, µM	C18OH, µM	C18:1OH, µM	Specific ratios for MCAD deficiency
Sex	Age at blood collection (years)	genotype ACADM variant	Free carnitine	Acetyl-carnitine	Propionyl-carnitine	Butyryl-/ Isobutyryl-carnitine	3-OH-butyryl-carnitine	Malonyl-carnitine	Succinyl-carnitine	Methylmalonyl-carnitine	Isovaleryl-carnitine	Tiglyl / 3-Me-crotonyl	3-OH-2-Me-butyryl / 3-OH-isovaleryl	Glutaryl-carnitine	Hexanoyl-carnitine	Octanoyl-carnitine	Octenoyl-carnitine	Decanoyl-carnitine	Decenoyl-carnitine	Dodecanoyl-carnitine	Tetradecanoyl-carnitine	Tetradecenoyl-carnitine	Tetradecadienoyl-carnitine	3-OH-Tetradecanoyl-carnitine	Palmitoyl-carnitine	Palmiteoyl-carnitine	Hydroxypalmitoyl-carnitine	Stearoyl-carnitine	Oleoyl-carntine	3-OH-Stearoyl-carnitine	3-OH-Oleoyl-carnitine	C8/C2	C8/C10	C8/C12	C10:1/C10
f	2.3589	wt/wt	17.294	0.14	0.119	0.132	0.019	0.017	0.345	n.d.	0.28	0.012	0.511	0.027	0.002	0.011	0.008	0.011	0.005	0.018	0.068	0.033	0.01	0.005	0.385	0.069	<0.01	0.402	0.495	0.006	<0.01	0.0785714	1	0.611111	0.454545
f	4.20548	wt/wt	29.539	0.167	0.366	0.243	0.048	0.019	0.598	n.d.	0.588	0.029	0.581	0.035	0.003	0.014	0.005	0.015	0.008	0.031	0.079	0.056	0.029	0.014	0.678	0.117	0.013	0.555	0.992	0.015	0.012	0.0838323	0.933333	0.451613	0.533333
f	5.67945	wt/wt	13.178	0.172	0.122	0.131	0.013	0.017	0.538	n.d.	0.278	0.009	0.18	0.028	0.002	0.008	<0.01	0.007	<0.01	0.013	0.042	0.021	0.008	<0.01	0.288	0.04	<0.01	0.354	0.381	0.005	<0.01	<0.1	1.14286	0.615385	<0.1
m	4.1726	wt/wt	9.305	0.031	0.057	0.077	0.009	0.017	0.266	n.d.	0.193	0.01	0.296	0.024	0	<0.01	<0.01	<0.01	<0.01	0.01	0.047	0.02	<0.01	<0.01	0.271	0.067	<0.01	0.278	0.325	<0.01	<0.01	<0.1	<0.1	<0.1	<0.1
m	4.33425	wt/wt	9.064	0.484	0.218	0.134	0.033	0.017	0.489	n.d.	0.208	0.011	0.289	0.018	0.003	0.008	<0.01	0.005	<0.01	0.009	0.044	0.017	<0.01	0.005	0.289	0.051	<0.01	0.276	0.295	0.007	<0.01	<0.1	1.6	0.888889	<0.1
f	4.75068	wt/mut	23.593	0.053	0.084	0.133	0.019	0.017	0.458	n.d.	0.422	0.015	0.261	0.022	0	0.022	0.009	0.017	0.007	0.018	0.081	0.031	0.009	<0.01	0.686	0.094	<0.01	0.498	0.761	0.006	0.005	0.415094	1.29412	1.22222	0.411765
f	5.48493	wt/mut	26.374	0.277	0.287	0.298	0.027	0.027	0.876	n.d.	0.522	0.02	0.425	0.031	0.008	0.038	0.008	0.027	0.007	0.016	0.059	0.026	0.007	0.007	0.43	0.067	0.008	0.453	0.512	0.005	0.008	0.137184	1.40741	2.375	0.259259
f	5.90685	wt/mut	37.132	0.179	0.327	0.262	0.039	0.03	0.931	0.022	0.438	0.022	0.405	0.018	0.004	0.02	0.006	0.02	0.006	0.02	0.078	0.038	0.01	0.007	0.449	0.083	0.006	0.357	0.584	0.008	0.006	0.111732	1	1	0.3
m	3.75616	wt/mut	33.766	0.062	0.391	0.295	0.028	0.025	0.769	0.014	0.508	0.02	0.321	0.029	0.008	0.038	0.034	0.043	0.024	0.027	0.097	0.081	0.023	0.008	0.674	0.114	0.006	0.584	1.18	0.005	0.008	0.612903	0.883721	1.40741	0.55814
m	5.91781	wt/mut	26.868	0.115	0.151	0.253	0.025	0.028	0.465	n.d.	0.475	0.015	0.443	0.043	0.004	0.035	0.021	0.023	0.016	0.023	0.094	0.04	0.012	0.006	0.463	0.075	<0.01	0.428	0.7	<0.01	<0.01	0.304348	1.52174	1.52174	0.695652
f	6.06849	mut/mut	14.889	0.032	0.013	0.071	0.018	0.015	0.079	n.d.	0.228	0.012	0.175	0.032	0.004	0.516	0.036	0.047	0.064	0.013	0.053	0.016	<0.01	<0.01	0.399	0.051	<0.01	0.41	0.551	0.005	0.007	16.125	10.9787	39.6923	1.3617
f	6.34521	mut/mut	23.051	0.058	0.051	0.061	0.009	0.019	0.332	n.d.	0.199	0.012	0.208	0.048	0.017	0.858	0.052	0.101	0.141	0.031	0.095	0.035	0.011	0.008	0.338	0.043	0.008	0.418	0.383	0.008	0.006	14.7931	8.49505	27.6774	1.39604
f	9.90959	mut/mut	25.982	n.d.	0.026	0.027	0.006	0.017	0.058	n.d.	0.141	0.008	0.106	0.036	0.022	0.295	0.043	0.044	0.033	0.011	0.033	0.025	0.007	0.005	0.185	0.038	<0.01	0.196	0.264	0.006	0.006	<0.1	6.70455	26.8182	0.75
m	2.73151	mut/mut	8.407	0.745	0.178	0.088	0.005	n.d	0.108	n.d.	0.224	0.005	0.09	0.028	0.084	0.26	0.03	0.016	0.063	0.005	0.024	0.008	<0.01	<0.01	0.201	0.036	<0.01	0.148	0.248	<0.01	<0.01	0.348993	16.25	52	3.9375
m	3.11233	mut/mut	28.872	0.026	0.079	0.048	0.01	0.016	0.067	n.d.	0.161	0.009	0.182	0.029	0.023	0.181	0.021	0.025	0.02	0.009	0.057	0.022	<0.01	0.005	0.273	0.061	<0.01	0.293	0.367	0.01	0.006	6.96154	7.24	20.1111	0.8
			n.d.: not detected

## Sheet: index case
Table S2. Initial results of the blood spot acylcarnitine measurements in the CKCS with complex focal seizures and prolonged lethargy (index case).
Component	Human reference range	Index case first sample	Index case second sample	Control dog
Free Carnitine	9-49 µmol/L	9	11	16
C2 (Acetyl) Carnitine	6-32 µmol/L	3 (low)	3 (low)	4 (low)
C3 (Proprionyl) Carnitine	0.4-3.2 µmol/L	0.2 (low)	0.2 (low)	0.7
C4 (Butyryl) Carnitine	0.1-0.4 µmol/L	< 0.2	< 0.2	0.3
C5 (Isovaleryl) Carnitine	≤ 0.2 µmol/L	0.2	0.2	0.4 (high)
C6 (Hexanoyl) Carnitine	≤ 0.1 µmol/L	0.2 (high)	0.3 (high)	< 0.1
C8 (Octanoyl) Carnitine	≤ 0.1 µmol/L	0.7 (high)	0.7 (high)	< 0.1
C10 (Decanoyl) Carnitine	≤ 0.2 µmol/L	0.1	0.2	< 0.1
C14 (Myristoyl) Carnitine	≤ 0.2 µmol/L	< 0.1	< 0.1	0.1
C16 (Palmitoyl) Carnitine	0.3-1.8 µmol/L	0.2 (low)	0.3	0.6
C10:1 (Decenoyl) Carnitine	≤ 0.1 µmol/L	0.2 (high)	n.d.	< 0.1
