# Supplementary material for: ACADM Frameshift Variant in Cavalier King Charles Spaniels with Medium-Chain Acyl-CoA Dehydrogenase Deficiency
Source: Genes (Basel). 2022 Oct 13;13(10):1847. doi: 10.3390/genes13101847 (PMC9601649; doi:10.3390/genes13101847)
Supplement: Supplementary file 1 [file genes-13-01847-s001.zip › Table_S3_Private_Variants__R1.xlsx]

## Sheet: Private homozygous variants
Table S3. Private homozygous variants in the sequenced dog affected with medium chain acyl-CoA dehydrogenase deficiency. Private variants were obtained by filtering all variants that were present at least once in 923 control genomes. This resulted in 1,562 homozygous private variants for the affected dog. Please note that variants are listed multiple times, if they have predicted effects on more …
#CHROM	POS	REF	ALT	FILTER	EFFECT	IMPACT	GENE	GENEID	FEATURE	FEATUREID	BIOTYPE	RANK	HGVS_C	HGVS_P	OMIM#	potential phenotype (OMIM)
chr1	816144	G	A	PASS	intron_variant	MODIFIER	KCNG2	KCNG2	transcript	XM_038525704.1	protein_coding	1	c.-790-36C>T
chr1	825944	G	A	PASS	intron_variant	MODIFIER	KCNG2	KCNG2	transcript	XM_038525704.1	protein_coding	1	c.-791+1935C>T
chr1	912547	A	G	PASS	intron_variant	MODIFIER	CTDP1	CTDP1	transcript	XM_038525716.1	protein_coding	1	c.305+2367T>C
chr1	912547	A	G	PASS	intron_variant	MODIFIER	CTDP1	CTDP1	transcript	XM_038525720.1	protein_coding	1	c.305+2367T>C
chr1	912547	A	G	PASS	intron_variant	MODIFIER	CTDP1	CTDP1	transcript	XM_038525719.1	protein_coding	1	c.305+2367T>C
chr1	912547	A	G	PASS	intron_variant	MODIFIER	CTDP1	CTDP1	transcript	XM_038525717.1	protein_coding	1	c.305+2367T>C
chr1	912547	A	G	PASS	intron_variant	MODIFIER	CTDP1	CTDP1	transcript	XM_038525718.1	protein_coding	1	c.-44+2908T>C
chr1	912547	A	G	PASS	intron_variant	MODIFIER	CTDP1	CTDP1	transcript	XM_038525721.1	protein_coding	1	c.305+2367T>C
chr1	1224768	G	A	PASS	intron_variant	MODIFIER	ATP9B	ATP9B	transcript	XM_038525729.1	protein_coding	9	c.952-759C>T
chr1	1224768	G	A	PASS	intron_variant	MODIFIER	ATP9B	ATP9B	transcript	XM_038525736.1	protein_coding	6	c.409-759C>T
chr1	1224768	G	A	PASS	intron_variant	MODIFIER	ATP9B	ATP9B	transcript	XM_038525734.1	protein_coding	9	c.799-759C>T
chr1	1224768	G	A	PASS	intron_variant	MODIFIER	ATP9B	ATP9B	transcript	XM_038525731.1	protein_coding	9	c.952-759C>T
chr1	1224768	G	A	PASS	intron_variant	MODIFIER	ATP9B	ATP9B	transcript	XM_038525732.1	protein_coding	8	c.871-759C>T
chr1	1224768	G	A	PASS	intron_variant	MODIFIER	ATP9B	ATP9B	transcript	XM_038525733.1	protein_coding	7	c.841-759C>T
chr1	1224768	G	A	PASS	intron_variant	MODIFIER	ATP9B	ATP9B	transcript	XM_038525735.1	protein_coding	9	c.951+11232C>T
chr1	1487559	T	C	PASS	intergenic_region	MODIFIER	LOC111092007-LOC111092029	LOC111092007-LOC111092029	intergenic_region	LOC111092007_3-LOC111092029_3		-1	n.1487559T>C
chr1	4834608	G	A	PASS	intron_variant	MODIFIER	ZNF407	ZNF407	transcript	XM_038525764.1	protein_coding	1	c.-57+8250C>T
chr1	5188720	C	CT	PASS	intron_variant	MODIFIER	FBXO15	FBXO15	transcript	XM_038525786.1	protein_coding	8	c.1148-7514_1148-7513insT
chr1	5188720	C	CT	PASS	intron_variant	MODIFIER	FBXO15	FBXO15	transcript	XR_005353316.1	pseudogene	8	n.1153-7514_1153-7513insT
chr1	5188720	C	CT	PASS	intron_variant	MODIFIER	FBXO15	FBXO15	transcript	XM_038525790.1	protein_coding	8	c.1147+12024_1147+12025insT
chr1	5188720	C	CT	PASS	intron_variant	MODIFIER	FBXO15	FBXO15	transcript	XM_038525788.1	protein_coding	6	c.938-7514_938-7513insT
chr1	5188720	C	CT	PASS	intron_variant	MODIFIER	FBXO15	FBXO15	transcript	XM_038525789.1	protein_coding	8	c.911-7514_911-7513insT
chr1	5188720	C	CT	PASS	intron_variant	MODIFIER	FBXO15	FBXO15	transcript	XM_038525787.1	protein_coding	8	c.911-7514_911-7513insT
chr1	5994038	G	GCT	PASS	intergenic_region	MODIFIER	LOC100685303-NETO1	LOC100685303-NETO1	intergenic_region	LOC100685303_3-NETO1_3		-1	n.5994038_5994039insCT
chr1	6020697	C	T	PASS	intergenic_region	MODIFIER	LOC100685303-NETO1	LOC100685303-NETO1	intergenic_region	LOC100685303_3-NETO1_3		-1	n.6020697C>T
chr1	6489519	C	CTA	PASS	intergenic_region	MODIFIER	CBLN2-LOC100856140	CBLN2-LOC100856140	intergenic_region	CBLN2_3-LOC100856140_3		-1	n.6489519_6489520insTA
chr1	6859188	A	G	PASS	intergenic_region	MODIFIER	LOC100856140-LOC100685678	LOC100856140-LOC100685678	intergenic_region	LOC100856140_3-LOC100685678_3		-1	n.6859188A>G
chr1	10340726	C	T	PASS	intergenic_region	MODIFIER	LOC483943-DSEL	LOC483943-DSEL	intergenic_region	LOC483943_3-DSEL_3		-1	n.10340726C>T
chr1	10733230	A	G	PASS	intergenic_region	MODIFIER	LOC483946-LOC483947	LOC483946-LOC483947	intergenic_region	LOC483946_3-LOC483947_3		-1	n.10733230A>G
chr1	10733232	C	T	PASS	intergenic_region	MODIFIER	LOC483946-LOC483947	LOC483946-LOC483947	intergenic_region	LOC483946_3-LOC483947_3		-1	n.10733232C>T
chr1	11287729	C	A	PASS	intron_variant	MODIFIER	LOC102154255	LOC102154255	transcript	XR_005353355.1	pseudogene	5	n.640-14795G>T
chr1	11287729	C	A	PASS	intron_variant	MODIFIER	LOC102154255	LOC102154255	transcript	XR_005353356.1	pseudogene	5	n.618-14795G>T
chr1	11287729	C	A	PASS	intron_variant	MODIFIER	LOC102154255	LOC102154255	transcript	XR_005353354.1	pseudogene	4	n.557-14795G>T
chr1	12925697	G	A	PASS	intergenic_region	MODIFIER	LOC111093764-LOC607190	LOC111093764-LOC607190	intergenic_region	LOC111093764_3-LOC607190_3		-1	n.12925697G>A
chr1	12926803	C	T	PASS	intergenic_region	MODIFIER	LOC111093764-LOC607190	LOC111093764-LOC607190	intergenic_region	LOC111093764_3-LOC607190_3		-1	n.12926803C>T
chr1	12970351	C	A	PASS	intergenic_region	MODIFIER	LOC607190-LOC111093811	LOC607190-LOC111093811	intergenic_region	LOC607190_3-LOC111093811_3		-1	n.12970351C>A
chr1	13008184	T	G	PASS	intergenic_region	MODIFIER	LOC607190-LOC111093811	LOC607190-LOC111093811	intergenic_region	LOC607190_3-LOC111093811_3		-1	n.13008184T>G
chr1	45875946	G	A	PASS	intergenic_region	MODIFIER	LOC102153338-LOC119869961	LOC102153338-LOC119869961	intergenic_region	LOC102153338_3-LOC119869961_3		-1	n.45875946G>A
chr1	65492798	T	C	PASS	intron_variant	MODIFIER	TRMT11	TRMT11	transcript	XM_038526728.1	protein_coding	12	c.1252-1051T>C
chr1	65492798	T	C	PASS	intron_variant	MODIFIER	TRMT11	TRMT11	transcript	XM_038526730.1	protein_coding	11	c.1131-1051T>C
chr1	65492798	T	C	PASS	intron_variant	MODIFIER	TRMT11	TRMT11	transcript	XM_038526729.1	protein_coding	12	c.1051-1051T>C
chr1	98415829	T	G	PASS	intron_variant	MODIFIER	LOC119870859	LOC119870859	transcript	XR_005354349.1	pseudogene	5	n.3383+9020A>C
chr1	98415829	T	G	PASS	intron_variant	MODIFIER	LOC119870859	LOC119870859	transcript	XR_005354361.1	pseudogene	5	n.905+9020A>C
chr1	98415829	T	G	PASS	intron_variant	MODIFIER	LOC119870859	LOC119870859	transcript	XR_005354358.1	pseudogene	5	n.905+9020A>C
chr1	98415829	T	G	PASS	intron_variant	MODIFIER	LOC119870859	LOC119870859	transcript	XR_005354357.1	pseudogene	5	n.905+9020A>C
chr1	98415829	T	G	PASS	intron_variant	MODIFIER	LOC119870859	LOC119870859	transcript	XR_005354366.1	pseudogene	5	n.905+9020A>C
chr1	98415829	T	G	PASS	intron_variant	MODIFIER	LOC119870859	LOC119870859	transcript	XR_005354367.1	pseudogene	5	n.905+9020A>C
chr1	98415829	T	G	PASS	intron_variant	MODIFIER	LOC119870859	LOC119870859	transcript	XR_005354360.1	pseudogene	5	n.905+9020A>C
chr1	98415829	T	G	PASS	intron_variant	MODIFIER	LOC119870859	LOC119870859	transcript	XR_005354362.1	pseudogene	5	n.905+9020A>C
chr1	98415829	T	G	PASS	intron_variant	MODIFIER	LOC119870859	LOC119870859	transcript	XR_005354354.1	pseudogene	5	n.905+9020A>C
chr1	98415829	T	G	PASS	intron_variant	MODIFIER	LOC119870859	LOC119870859	transcript	XR_005354369.1	pseudogene	5	n.905+9020A>C
chr1	98415829	T	G	PASS	intron_variant	MODIFIER	LOC119870859	LOC119870859	transcript	XR_005354350.1	pseudogene	5	n.905+9020A>C
chr1	98415829	T	G	PASS	intron_variant	MODIFIER	LOC119870859	LOC119870859	transcript	XR_005354364.1	pseudogene	5	n.905+9020A>C
chr1	98415829	T	G	PASS	intron_variant	MODIFIER	LOC119870859	LOC119870859	transcript	XR_005354353.1	pseudogene	5	n.905+9020A>C
chr1	98415829	T	G	PASS	intron_variant	MODIFIER	LOC119870859	LOC119870859	transcript	XR_005354356.1	pseudogene	5	n.905+9020A>C
chr1	98415829	T	G	PASS	intron_variant	MODIFIER	LOC119870859	LOC119870859	transcript	XR_005354368.1	pseudogene	5	n.905+9020A>C
chr1	98415829	T	G	PASS	intron_variant	MODIFIER	LOC119870859	LOC119870859	transcript	XR_005354370.1	pseudogene	5	n.905+9020A>C
chr1	98415829	T	G	PASS	intron_variant	MODIFIER	LOC119870859	LOC119870859	transcript	XR_005354355.1	pseudogene	5	n.905+9020A>C
chr1	98415829	T	G	PASS	intron_variant	MODIFIER	LOC119870859	LOC119870859	transcript	XR_005354365.1	pseudogene	5	n.905+9020A>C
chr1	98415829	T	G	PASS	intron_variant	MODIFIER	LOC119870859	LOC119870859	transcript	XR_005354363.1	pseudogene	4	n.618+9020A>C
chr1	98415829	T	G	PASS	intron_variant	MODIFIER	LOC119870859	LOC119870859	transcript	XR_005354352.1	pseudogene	5	n.900+9020A>C
chr1	98415829	T	G	PASS	intron_variant	MODIFIER	LOC119870859	LOC119870859	transcript	XR_005354348.1	pseudogene	5	n.905+9020A>C
chr1	98415829	T	G	PASS	intron_variant	MODIFIER	LOC119870859	LOC119870859	transcript	XR_005354351.1	pseudogene	5	n.905+9020A>C
chr1	98415829	T	G	PASS	intron_variant	MODIFIER	LOC119870859	LOC119870859	transcript	XR_005354359.1	pseudogene	5	n.905+9020A>C
chr1	98415829	T	G	PASS	intron_variant	MODIFIER	LOC119870859	LOC119870859	transcript	XR_005354371.1	pseudogene	5	n.906-4189A>C
chr1	98495939	C	CCCAATT	PASS	intergenic_region	MODIFIER	LOC100684129-LOC106559537	LOC100684129-LOC106559537	intergenic_region	LOC100684129_2-LOC106559537_3		-1	n.98495939_98495940insCCAATT
chr1	98495940	G	GTAT	PASS	intergenic_region	MODIFIER	LOC100684129-LOC106559537	LOC100684129-LOC106559537	intergenic_region	LOC100684129_2-LOC106559537_3		-1	n.98495940_98495941insTAT
chr1	98495942	A	AATTGTATGTTGTT	PASS	intergenic_region	MODIFIER	LOC100684129-LOC106559537	LOC100684129-LOC106559537	intergenic_region	LOC100684129_2-LOC106559537_3		-1	n.98495942_98495943insATTGTATGTTGTT
chr1	99816027	C	T	PASS	intron_variant	MODIFIER	IARS1	IARS1	transcript	XM_038527394.1	protein_coding	25	c.2791+90C>T
chr1	99816027	C	T	PASS	intron_variant	MODIFIER	IARS1	IARS1	transcript	XM_038527395.1	protein_coding	26	c.2791+90C>T
chr1	99816027	C	T	PASS	intron_variant	MODIFIER	IARS1	IARS1	transcript	XM_038527397.1	protein_coding	26	c.2791+90C>T
chr1	99816027	C	T	PASS	intron_variant	MODIFIER	IARS1	IARS1	transcript	XM_038527396.1	protein_coding	26	c.2791+90C>T
chr1	113287790	C	G	PASS	upstream_gene_variant	MODIFIER	LOC100688849	LOC100688849	transcript	XR_005354595.1	pseudogene	-1	n.-359G>C
chr1	113287790	C	G	PASS	upstream_gene_variant	MODIFIER	LOC100688849	LOC100688849	transcript	XR_005354597.1	pseudogene	-1	n.-359G>C
chr1	113287790	C	G	PASS	upstream_gene_variant	MODIFIER	LOC100688849	LOC100688849	transcript	XR_005354598.1	pseudogene	-1	n.-359G>C
chr1	113287790	C	G	PASS	upstream_gene_variant	MODIFIER	LOC100688849	LOC100688849	transcript	XR_005354599.1	pseudogene	-1	n.-359G>C
chr1	113287790	C	G	PASS	upstream_gene_variant	MODIFIER	LOC100688849	LOC100688849	transcript	XR_005354600.1	pseudogene	-1	n.-359G>C
chr1	113287790	C	G	PASS	upstream_gene_variant	MODIFIER	LOC100688849	LOC100688849	transcript	XR_005354601.1	pseudogene	-1	n.-359G>C
chr1	113287790	C	G	PASS	intron_variant	MODIFIER	LOC100688849	LOC100688849	transcript	XR_005354596.1	pseudogene	1	n.830-445G>C
chr1	113287790	C	G	PASS	intron_variant	MODIFIER	LOC119876006	LOC119876006	transcript	XR_005354608.1	pseudogene	2	n.673+3330C>G
chr1	113287790	C	G	PASS	intron_variant	MODIFIER	LOC119876006	LOC119876006	transcript	XR_005354611.1	pseudogene	2	n.679+3330C>G
chr1	113287790	C	G	PASS	intron_variant	MODIFIER	LOC119876006	LOC119876006	transcript	XR_005354610.1	pseudogene	2	n.677+3330C>G
chr1	113287790	C	G	PASS	intron_variant	MODIFIER	LOC119876006	LOC119876006	transcript	XR_005354609.1	pseudogene	2	n.595+3330C>G
chr1	119770043	G	A	PASS	downstream_gene_variant	MODIFIER	SLC7A10	SLC7A10	transcript	XM_038529452.1	protein_coding	-1	c.*2753G>A
chr1	119770043	G	A	PASS	downstream_gene_variant	MODIFIER	SLC7A10	SLC7A10	transcript	XM_038529451.1	protein_coding	-1	c.*2753G>A
chr1	119770043	G	A	PASS	intron_variant	MODIFIER	LRP3	LRP3	transcript	XM_038529449.1	protein_coding	5	c.1593-496C>T
chr1	119770043	G	A	PASS	intron_variant	MODIFIER	LRP3	LRP3	transcript	XM_038529450.1	protein_coding	5	c.1347-496C>T
chr1	119770049	G	GC	PASS	downstream_gene_variant	MODIFIER	SLC7A10	SLC7A10	transcript	XM_038529452.1	protein_coding	-1	c.*2759_*2760insC
chr1	119770049	G	GC	PASS	downstream_gene_variant	MODIFIER	SLC7A10	SLC7A10	transcript	XM_038529451.1	protein_coding	-1	c.*2759_*2760insC
chr1	119770049	G	GC	PASS	intron_variant	MODIFIER	LRP3	LRP3	transcript	XM_038529449.1	protein_coding	5	c.1593-503_1593-502insG
chr1	119770049	G	GC	PASS	intron_variant	MODIFIER	LRP3	LRP3	transcript	XM_038529450.1	protein_coding	5	c.1347-503_1347-502insG
chr1	122826311	G	A	PASS	intergenic_region	MODIFIER	VSTM2B-LOC102154158	VSTM2B-LOC102154158	intergenic_region	VSTM2B_3-LOC102154158_3		-1	n.122826311G>A
chr1	122907793	G	A	PASS	downstream_gene_variant	MODIFIER	LOC102154158	LOC102154158	transcript	XR_005354831.1	pseudogene	-1	n.*1115C>T
chr1	122907793	G	A	PASS	downstream_gene_variant	MODIFIER	LOC102154158	LOC102154158	transcript	XR_005354832.1	pseudogene	-1	n.*1115C>T
chr1	122907793	G	A	PASS	downstream_gene_variant	MODIFIER	LOC102154158	LOC102154158	transcript	XR_005354833.1	pseudogene	-1	n.*1115C>T
chr1	122907793	G	A	PASS	intergenic_region	MODIFIER	VSTM2B-LOC102154158	VSTM2B-LOC102154158	intergenic_region	VSTM2B_3-LOC102154158_3		-1	n.122907793G>A
chr1	122909164	AAAAAT	A	PASS	intron_variant	MODIFIER	LOC102154158	LOC102154158	transcript	XR_005354831.1	pseudogene	2	n.3868-34_3868-30delATTTT
chr1	122909164	AAAAAT	A	PASS	intron_variant	MODIFIER	LOC102154158	LOC102154158	transcript	XR_005354832.1	pseudogene	3	n.2422-34_2422-30delATTTT
chr1	122909164	AAAAAT	A	PASS	intron_variant	MODIFIER	LOC102154158	LOC102154158	transcript	XR_005354833.1	pseudogene	3	n.3471-34_3471-30delATTTT
chr1	122919360	C	T	PASS	upstream_gene_variant	MODIFIER	LOC102154158	LOC102154158	transcript	XR_005354831.1	pseudogene	-1	n.-4811G>A
chr1	122919360	C	T	PASS	upstream_gene_variant	MODIFIER	LOC102154158	LOC102154158	transcript	XR_005354832.1	pseudogene	-1	n.-4811G>A
chr1	122919360	C	T	PASS	upstream_gene_variant	MODIFIER	LOC102154158	LOC102154158	transcript	XR_005354833.1	pseudogene	-1	n.-4622G>A
chr1	122919360	C	T	PASS	downstream_gene_variant	MODIFIER	UQCRFS1	UQCRFS1	transcript	XM_038529554.1	protein_coding	-1	c.*1580C>T
chr1	122919360	C	T	PASS	intergenic_region	MODIFIER	UQCRFS1-MIR578	UQCRFS1-MIR578	intergenic_region	UQCRFS1_3-MIR578_3		-1	n.122919360C>T
chr1	122928969	TA	T	PASS	intergenic_region	MODIFIER	UQCRFS1-MIR578	UQCRFS1-MIR578	intergenic_region	UQCRFS1_3-MIR578_3		-1	n.122928970delA
chr1	122952510	T	A	PASS	intergenic_region	MODIFIER	UQCRFS1-MIR578	UQCRFS1-MIR578	intergenic_region	UQCRFS1_3-MIR578_3		-1	n.122952510T>A
chr1	122976549	G	A	PASS	intergenic_region	MODIFIER	UQCRFS1-MIR578	UQCRFS1-MIR578	intergenic_region	UQCRFS1_3-MIR578_3		-1	n.122976549G>A
chr1	123032159	G	A	PASS	intergenic_region	MODIFIER	UQCRFS1-MIR578	UQCRFS1-MIR578	intergenic_region	UQCRFS1_3-MIR578_3		-1	n.123032159G>A
chr1	123032160	A	T	PASS	intergenic_region	MODIFIER	UQCRFS1-MIR578	UQCRFS1-MIR578	intergenic_region	UQCRFS1_3-MIR578_3		-1	n.123032160A>T
chr1	123065337	T	A	PASS	intergenic_region	MODIFIER	UQCRFS1-MIR578	UQCRFS1-MIR578	intergenic_region	UQCRFS1_3-MIR578_3		-1	n.123065337T>A
chr1	123158771	G	A	PASS	intergenic_region	MODIFIER	UQCRFS1-MIR578	UQCRFS1-MIR578	intergenic_region	UQCRFS1_3-MIR578_3		-1	n.123158771G>A
chr2	4117542	G	A	PASS	intron_variant	MODIFIER	CCDC7	CCDC7	transcript	XM_038529711.1	protein_coding	29	c.2950+9700C>T
chr2	4117542	G	A	PASS	intron_variant	MODIFIER	CCDC7	CCDC7	transcript	XM_038529712.1	protein_coding	29	c.2950+9700C>T
chr2	4117542	G	A	PASS	intron_variant	MODIFIER	CCDC7	CCDC7	transcript	XM_038529713.1	protein_coding	29	c.2926+9700C>T
chr2	4117542	G	A	PASS	intron_variant	MODIFIER	CCDC7	CCDC7	transcript	XM_038529714.1	protein_coding	29	c.2950+9700C>T
chr2	4117542	G	A	PASS	intron_variant	MODIFIER	CCDC7	CCDC7	transcript	XM_038529715.1	protein_coding	29	c.2950+9700C>T
chr2	4117542	G	A	PASS	intron_variant	MODIFIER	CCDC7	CCDC7	transcript	XM_038529717.1	protein_coding	29	c.2950+9700C>T
chr2	4117542	G	A	PASS	intron_variant	MODIFIER	CCDC7	CCDC7	transcript	XM_038529718.1	protein_coding	29	c.2950+9700C>T
chr2	11319476	C	T	PASS	intron_variant	MODIFIER	MALRD1	MALRD1	transcript	XM_038532060.1	protein_coding	30	c.4501-61510G>A
chr2	12255939	A	T	PASS	intergenic_region	MODIFIER	LOC119871081-LOC111091357	LOC119871081-LOC111091357	intergenic_region	LOC119871081_2-LOC111091357_3		-1	n.12255939A>T
chr2	12543437	A	G	PASS	intergenic_region	MODIFIER	EPC1-LOC100683935	EPC1-LOC100683935	intergenic_region	EPC1_3-LOC100683935_3		-1	n.12543437A>G
chr2	12629312	A	G	PASS	intergenic_region	MODIFIER	LOC119869981-LOC608816	LOC119869981-LOC608816	intergenic_region	LOC119869981_3-LOC608816_3		-1	n.12629312A>G
chr2	16661170	C	T	PASS	intergenic_region	MODIFIER	LOC119870091-PTCHD3	LOC119870091-PTCHD3	intergenic_region	LOC119870091_3-PTCHD3_3		-1	n.16661170C>T
chr2	17229180	G	C	PASS	downstream_gene_variant	MODIFIER	LOC119876103	LOC119876103	transcript	XM_038532070.1	protein_coding	-1	c.*4880C>G
chr2	17229180	G	C	PASS	intron_variant	MODIFIER	LOC119869234	LOC119869234	transcript	XM_038532069.1	protein_coding	2	c.246+2755C>G
chr2	17296076	C	T	PASS	intron_variant	MODIFIER	LOC119876055	LOC119876055	transcript	XR_005355240.1	pseudogene	6	n.680+1310G>A
chr2	17296076	C	T	PASS	intron_variant	MODIFIER	LOC119876055	LOC119876055	transcript	XR_005355241.1	pseudogene	6	n.642+1310G>A
chr2	19200202	C	T	PASS	upstream_gene_variant	MODIFIER	LOC119870136	LOC119870136	transcript	XR_005355282.1	pseudogene	-1	n.-1057G>A
chr2	19200202	C	T	PASS	intron_variant	MODIFIER	RSU1	RSU1	transcript	XM_038530005.1	protein_coding	8	c.732-2087C>T
chr2	19200202	C	T	PASS	intron_variant	MODIFIER	RSU1	RSU1	transcript	XR_005355280.1	pseudogene	9	n.1213-2087C>T
chr2	19200202	C	T	PASS	intron_variant	MODIFIER	RSU1	RSU1	transcript	XM_038530006.1	protein_coding	7	c.681-2087C>T
chr2	19200202	C	T	PASS	intron_variant	MODIFIER	RSU1	RSU1	transcript	XM_038530008.1	protein_coding	8	c.732-23463C>T
chr2	19200202	C	T	PASS	intron_variant	MODIFIER	RSU1	RSU1	transcript	XM_038530007.1	protein_coding	7	c.678-2087C>T
chr2	19200202	C	T	PASS	intron_variant	MODIFIER	PTER	PTER	transcript	XM_038530003.1	protein_coding	4	c.840-8688G>A
chr2	19692713	C	T	PASS	intergenic_region	MODIFIER	LOC111094520-LOC111091466	LOC111094520-LOC111091466	intergenic_region	LOC111094520_3-LOC111091466_3		-1	n.19692713C>T
chr2	19767143	GT	G	PASS	upstream_gene_variant	MODIFIER	LOC111091466	LOC111091466	transcript	XR_005355286.1	pseudogene	-1	n.-2119delA
chr2	19767143	GT	G	PASS	upstream_gene_variant	MODIFIER	LOC111091466	LOC111091466	transcript	XR_005355285.1	pseudogene	-1	n.-2119delA
chr2	19767143	GT	G	PASS	intergenic_region	MODIFIER	LOC111091466-MINDY3	LOC111091466-MINDY3	intergenic_region	LOC111091466_3-MINDY3_3		-1	n.19767144delT
chr2	21873992	G	A	PASS	intron_variant	MODIFIER	PRPF18	PRPF18	transcript	XM_038530090.1	protein_coding	1	c.67-1190C>T
chr2	21873992	G	A	PASS	intron_variant	MODIFIER	PRPF18	PRPF18	transcript	XM_038530091.1	protein_coding	1	c.67-1190C>T
chr2	23382836	C	T	PASS	intron_variant	MODIFIER	DHTKD1	DHTKD1	transcript	XM_038530129.1	protein_coding	4	c.721-691G>A
chr2	23488280	CA	C	PASS	intron_variant	MODIFIER	UPF2	UPF2	transcript	XM_038530130.1	protein_coding	9	c.1951-47delA
chr2	23488280	CA	C	PASS	intron_variant	MODIFIER	UPF2	UPF2	transcript	XM_038530132.1	protein_coding	9	c.1951-47delA
chr2	23488280	CA	C	PASS	intron_variant	MODIFIER	UPF2	UPF2	transcript	XM_038530131.1	protein_coding	9	c.1951-47delA
chr2	24201327	G	C	PASS	intron_variant	MODIFIER	CELF2	CELF2	transcript	XM_038530144.1	protein_coding	3	c.286+16279C>G
chr2	24201327	G	C	PASS	intron_variant	MODIFIER	CELF2	CELF2	transcript	XM_038530142.1	protein_coding	1	c.178+16279C>G
chr2	24201327	G	C	PASS	intron_variant	MODIFIER	CELF2	CELF2	transcript	XM_038530143.1	protein_coding	1	c.178+16279C>G
chr2	24201327	G	C	PASS	intron_variant	MODIFIER	CELF2	CELF2	transcript	XM_038530153.1	protein_coding	1	c.178+16279C>G
chr2	24201327	G	C	PASS	intron_variant	MODIFIER	CELF2	CELF2	transcript	XM_038530151.1	protein_coding	2	c.178+16279C>G
chr2	24201327	G	C	PASS	intron_variant	MODIFIER	CELF2	CELF2	transcript	XM_038530150.1	protein_coding	2	c.205+16279C>G
chr2	24201327	G	C	PASS	intron_variant	MODIFIER	CELF2	CELF2	transcript	XM_038530146.1	protein_coding	2	c.271+16279C>G
chr2	24201327	G	C	PASS	intron_variant	MODIFIER	CELF2	CELF2	transcript	XM_038530147.1	protein_coding	2	c.271+16279C>G
chr2	24201327	G	C	PASS	intron_variant	MODIFIER	CELF2	CELF2	transcript	XM_038530149.1	protein_coding	2	c.271+16279C>G
chr2	24201327	G	C	PASS	intron_variant	MODIFIER	CELF2	CELF2	transcript	XM_038530148.1	protein_coding	2	c.250+16279C>G
chr2	24201327	G	C	PASS	intron_variant	MODIFIER	CELF2	CELF2	transcript	XM_038530152.1	protein_coding	4	c.178+16279C>G
chr2	25432208	G	T	PASS	intergenic_region	MODIFIER	LOC102153165-LOC100683304	LOC102153165-LOC100683304	intergenic_region	LOC102153165_3-LOC100683304_3		-1	n.25432208G>T
chr2	25432234	C	T	PASS	intergenic_region	MODIFIER	LOC102153165-LOC100683304	LOC102153165-LOC100683304	intergenic_region	LOC102153165_3-LOC100683304_3		-1	n.25432234C>T
chr2	25926293	TA	T	PASS	intergenic_region	MODIFIER	LOC119876106-LOC119870627	LOC119876106-LOC119870627	intergenic_region	LOC119876106-LOC119870627_3		-1	n.25926294delA
chr2	25926295	T	G	PASS	intergenic_region	MODIFIER	LOC119876106-LOC119870627	LOC119876106-LOC119870627	intergenic_region	LOC119876106-LOC119870627_3		-1	n.25926295T>G
chr2	28082952	AT	A	PASS	intergenic_region	MODIFIER	LOC119870599-LOC111094539	LOC119870599-LOC111094539	intergenic_region	LOC119870599_3-LOC111094539_3		-1	n.28082953delT
chr2	28135903	A	T	PASS	intergenic_region	MODIFIER	LOC111094539-LOC102154159	LOC111094539-LOC102154159	intergenic_region	LOC111094539_3-LOC102154159_3		-1	n.28135903A>T
chr2	28265821	AACTGATT	A	PASS	intron_variant	MODIFIER	LOC102154159	LOC102154159	transcript	XR_005355359.1	pseudogene	4	n.714+1530_714+1536delAATCAGT
chr2	28265821	AACTGATT	A	PASS	intron_variant	MODIFIER	LOC102154159	LOC102154159	transcript	XR_005355358.1	pseudogene	4	n.714+1530_714+1536delAATCAGT
chr2	28265821	AACTGATT	A	PASS	intron_variant	MODIFIER	LOC102154159	LOC102154159	transcript	XR_005355357.1	pseudogene	4	n.714+1530_714+1536delAATCAGT
chr2	28265821	AACTGATT	A	PASS	intron_variant	MODIFIER	LOC102154159	LOC102154159	transcript	XR_005355360.1	pseudogene	4	n.404+1530_404+1536delAATCAGT
chr2	28605593	C	T	PASS	intergenic_region	MODIFIER	PRKCQ-LOC111094187	PRKCQ-LOC111094187	intergenic_region	PRKCQ_3-LOC111094187_3		-1	n.28605593C>T
chr2	29422495	G	A	PASS	intergenic_region	MODIFIER	LOC111094546-LOC119870171	LOC111094546-LOC119870171	intergenic_region	LOC111094546_3-LOC119870171_3		-1	n.29422495G>A
chr2	29728785	G	GA	PASS	intron_variant	MODIFIER	AKR1E2	AKR1E2	transcript	XM_038530208.1	protein_coding	6	c.623+611_623+612insT
chr2	29760703	T	A	PASS	intergenic_region	MODIFIER	LOC487150-LOC102156389	LOC487150-LOC102156389	intergenic_region	LOC487150_3-LOC102156389_3		-1	n.29760703T>A
chr2	29877146	C	A	PASS	intron_variant	MODIFIER	LOC102156389	LOC102156389	transcript	XR_005355386.1	pseudogene	1	n.272-10733C>A
chr2	29935689	C	A	PASS	intergenic_region	MODIFIER	LOC102156389-LOC111094191	LOC102156389-LOC111094191	intergenic_region	LOC102156389_3-LOC111094191_3		-1	n.29935689C>A
chr2	31841920	TA	T	PASS	intergenic_region	MODIFIER	LOC100687336-LOC111091728	LOC100687336-LOC111091728	intergenic_region	LOC100687336_3-LOC111091728_3		-1	n.31841921delA
chr2	31841922	TATATA	T	PASS	intergenic_region	MODIFIER	LOC100687336-LOC111091728	LOC100687336-LOC111091728	intergenic_region	LOC100687336_3-LOC111091728_3		-1	n.31841923_31841927delATATA
chr2	31841929	A	T	PASS	intergenic_region	MODIFIER	LOC100687336-LOC111091728	LOC100687336-LOC111091728	intergenic_region	LOC100687336_3-LOC111091728_3		-1	n.31841929A>T
chr2	31841931	A	T	PASS	intergenic_region	MODIFIER	LOC100687336-LOC111091728	LOC100687336-LOC111091728	intergenic_region	LOC100687336_3-LOC111091728_3		-1	n.31841931A>T
chr2	31841933	A	T	PASS	intergenic_region	MODIFIER	LOC100687336-LOC111091728	LOC100687336-LOC111091728	intergenic_region	LOC100687336_3-LOC111091728_3		-1	n.31841933A>T
chr2	31842657	G	A	PASS	intergenic_region	MODIFIER	LOC100687336-LOC111091728	LOC100687336-LOC111091728	intergenic_region	LOC100687336_3-LOC111091728_3		-1	n.31842657G>A
chr2	31844023	G	T	PASS	intergenic_region	MODIFIER	LOC100687336-LOC111091728	LOC100687336-LOC111091728	intergenic_region	LOC100687336_3-LOC111091728_3		-1	n.31844023G>T
chr2	31848780	C	A	PASS	downstream_gene_variant	MODIFIER	LOC111091728	LOC111091728	transcript	XR_005355403.1	pseudogene	-1	n.*3737G>T
chr2	31848780	C	A	PASS	intergenic_region	MODIFIER	LOC100687336-LOC111091728	LOC100687336-LOC111091728	intergenic_region	LOC100687336_3-LOC111091728_3		-1	n.31848780C>A
chr2	31850030	T	C	PASS	downstream_gene_variant	MODIFIER	LOC111091728	LOC111091728	transcript	XR_005355403.1	pseudogene	-1	n.*2487A>G
chr2	31850030	T	C	PASS	intergenic_region	MODIFIER	LOC100687336-LOC111091728	LOC100687336-LOC111091728	intergenic_region	LOC100687336_3-LOC111091728_3		-1	n.31850030T>C
chr2	31852722	C	T	PASS	non_coding_transcript_exon_variant	MODIFIER	LOC111091728	LOC111091728	transcript	XR_005355403.1	pseudogene	4	n.1992G>A
chr2	31872156	G	A	PASS	intron_variant	MODIFIER	LOC111091728	LOC111091728	transcript	XR_005355403.1	pseudogene	1	n.644-3661C>T
chr2	31876941	G	A	PASS	intron_variant	MODIFIER	LOC111091728	LOC111091728	transcript	XR_005355403.1	pseudogene	1	n.643+7223C>T
chr2	31929096	G	A	PASS	non_coding_transcript_exon_variant	MODIFIER	LOC111094570	LOC111094570	transcript	XR_005354975.1	pseudogene	1	n.141G>A
chr2	32068543	C	T	PASS	downstream_gene_variant	MODIFIER	LOC106560148	LOC106560148	transcript	XR_005354976.1	pseudogene	-1	n.*6G>A
chr2	32068543	C	T	PASS	intergenic_region	MODIFIER	LOC111094570-LOC106560148	LOC111094570-LOC106560148	intergenic_region	LOC111094570_3-LOC106560148_3		-1	n.32068543C>T
chr2	32597567	G	A	PASS	intron_variant	MODIFIER	ADARB2	ADARB2	transcript	XM_038530219.1	protein_coding	1	c.100+28939G>A
chr2	34455743	G	A	PASS	5_prime_UTR_variant	MODIFIER	NRG2	NRG2	transcript	XM_038530311.1	protein_coding	1	c.-3234C>T
chr2	34455743	G	A	PASS	5_prime_UTR_variant	MODIFIER	NRG2	NRG2	transcript	XM_038530314.1	protein_coding	1	c.-3234C>T
chr2	34455743	G	A	PASS	5_prime_UTR_variant	MODIFIER	NRG2	NRG2	transcript	XM_038530315.1	protein_coding	1	c.-3234C>T
chr2	34455743	G	A	PASS	5_prime_UTR_variant	MODIFIER	NRG2	NRG2	transcript	XM_038530316.1	protein_coding	1	c.-3234C>T
chr2	34455743	G	A	PASS	upstream_gene_variant	MODIFIER	PURA	PURA	transcript	XM_038530317.1	protein_coding	-1	c.-2089G>A
chr2	34455743	G	A	PASS	upstream_gene_variant	MODIFIER	NRG2	NRG2	transcript	XM_038530312.1	protein_coding	-1	c.-3510C>T
chr2	36579597	TC	T	PASS	intergenic_region	MODIFIER	LOC111094200-FGF1	LOC111094200-FGF1	intergenic_region	LOC111094200_3-FGF1_3		-1	n.36579598delC
chr2	36676470	A	AT	PASS	intron_variant	MODIFIER	FGF1	FGF1	transcript	XM_038530480.1	protein_coding	1	c.47+26568_47+26569insA
chr2	36676470	A	AT	PASS	intron_variant	MODIFIER	FGF1	FGF1	transcript	XM_038530481.1	protein_coding	1	c.-35+26832_-35+26833insA
chr2	36810168	T	C	PASS	intron_variant	MODIFIER	ARHGAP26	ARHGAP26	transcript	XM_038530483.1	protein_coding	1	c.154+33187T>C
chr2	36810168	T	C	PASS	intron_variant	MODIFIER	ARHGAP26	ARHGAP26	transcript	XM_038530484.1	protein_coding	1	c.154+33187T>C
chr2	36810168	T	C	PASS	intron_variant	MODIFIER	ARHGAP26	ARHGAP26	transcript	XM_038530486.1	protein_coding	1	c.154+33187T>C
chr2	36810168	T	C	PASS	intron_variant	MODIFIER	ARHGAP26	ARHGAP26	transcript	XM_038530488.1	protein_coding	1	c.154+33187T>C
chr2	36810168	T	C	PASS	intron_variant	MODIFIER	ARHGAP26	ARHGAP26	transcript	XM_038530491.1	protein_coding	1	c.154+33187T>C
chr2	36810168	T	C	PASS	intron_variant	MODIFIER	ARHGAP26	ARHGAP26	transcript	XM_038530492.1	protein_coding	1	c.154+33187T>C
chr2	36810168	T	C	PASS	intron_variant	MODIFIER	ARHGAP26	ARHGAP26	transcript	XM_038530496.1	protein_coding	1	c.154+33187T>C
chr2	36810168	T	C	PASS	intron_variant	MODIFIER	ARHGAP26	ARHGAP26	transcript	XM_038530489.1	protein_coding	1	c.154+33187T>C
chr2	36810168	T	C	PASS	intron_variant	MODIFIER	ARHGAP26	ARHGAP26	transcript	XR_005355484.1	pseudogene	1	n.212+33187T>C
chr2	36810168	T	C	PASS	intron_variant	MODIFIER	ARHGAP26	ARHGAP26	transcript	XR_005355486.1	pseudogene	1	n.212+33187T>C
chr2	36810168	T	C	PASS	intron_variant	MODIFIER	ARHGAP26	ARHGAP26	transcript	XR_005355485.1	pseudogene	1	n.212+33187T>C
chr2	36810168	T	C	PASS	intron_variant	MODIFIER	ARHGAP26	ARHGAP26	transcript	XM_038530485.1	protein_coding	1	c.154+33187T>C
chr2	36810168	T	C	PASS	intron_variant	MODIFIER	ARHGAP26	ARHGAP26	transcript	XM_038530497.1	protein_coding	1	c.154+33187T>C
chr2	36810168	T	C	PASS	intron_variant	MODIFIER	ARHGAP26	ARHGAP26	transcript	XM_038530487.1	protein_coding	1	c.154+33187T>C
chr2	36810168	T	C	PASS	intron_variant	MODIFIER	ARHGAP26	ARHGAP26	transcript	XM_038530490.1	protein_coding	1	c.154+33187T>C
chr2	36810168	T	C	PASS	intron_variant	MODIFIER	ARHGAP26	ARHGAP26	transcript	XM_038530495.1	protein_coding	1	c.-87+7289T>C
chr2	37011670	GA	G	PASS	intron_variant	MODIFIER	ARHGAP26	ARHGAP26	transcript	XM_038530483.1	protein_coding	12	c.1145-8886delA
chr2	37011670	GA	G	PASS	intron_variant	MODIFIER	ARHGAP26	ARHGAP26	transcript	XM_038530484.1	protein_coding	12	c.1145-8886delA
chr2	37011670	GA	G	PASS	intron_variant	MODIFIER	ARHGAP26	ARHGAP26	transcript	XM_038530486.1	protein_coding	12	c.1145-8886delA
chr2	37011670	GA	G	PASS	intron_variant	MODIFIER	ARHGAP26	ARHGAP26	transcript	XM_038530488.1	protein_coding	12	c.1145-8886delA
chr2	37011670	GA	G	PASS	intron_variant	MODIFIER	ARHGAP26	ARHGAP26	transcript	XM_038530491.1	protein_coding	12	c.1145-8886delA
chr2	37011670	GA	G	PASS	intron_variant	MODIFIER	ARHGAP26	ARHGAP26	transcript	XM_038530492.1	protein_coding	12	c.1145-8886delA
chr2	37011670	GA	G	PASS	intron_variant	MODIFIER	ARHGAP26	ARHGAP26	transcript	XM_038530496.1	protein_coding	12	c.1145-8886delA
chr2	37011670	GA	G	PASS	intron_variant	MODIFIER	ARHGAP26	ARHGAP26	transcript	XM_038530489.1	protein_coding	12	c.1145-8886delA
chr2	37011670	GA	G	PASS	intron_variant	MODIFIER	ARHGAP26	ARHGAP26	transcript	XR_005355484.1	pseudogene	12	n.1203-8886delA
chr2	37011670	GA	G	PASS	intron_variant	MODIFIER	ARHGAP26	ARHGAP26	transcript	XR_005355486.1	pseudogene	12	n.1203-8886delA
chr2	37011670	GA	G	PASS	intron_variant	MODIFIER	ARHGAP26	ARHGAP26	transcript	XR_005355485.1	pseudogene	12	n.1203-8886delA
chr2	37011670	GA	G	PASS	intron_variant	MODIFIER	ARHGAP26	ARHGAP26	transcript	XM_038530485.1	protein_coding	12	c.1145-8886delA
chr2	37011670	GA	G	PASS	intron_variant	MODIFIER	ARHGAP26	ARHGAP26	transcript	XM_038530497.1	protein_coding	12	c.1145-8886delA
chr2	37011670	GA	G	PASS	intron_variant	MODIFIER	ARHGAP26	ARHGAP26	transcript	XM_038530487.1	protein_coding	12	c.1145-8886delA
chr2	37011670	GA	G	PASS	intron_variant	MODIFIER	ARHGAP26	ARHGAP26	transcript	XM_038530490.1	protein_coding	12	c.1145-8886delA
chr2	37011670	GA	G	PASS	intron_variant	MODIFIER	ARHGAP26	ARHGAP26	transcript	XM_038530495.1	protein_coding	12	c.905-8886delA
chr2	37011670	GA	G	PASS	intron_variant	MODIFIER	ARHGAP26	ARHGAP26	transcript	XM_038530493.1	protein_coding	12	c.905-8886delA
chr2	37011670	GA	G	PASS	intron_variant	MODIFIER	ARHGAP26	ARHGAP26	transcript	XM_038530494.1	protein_coding	12	c.905-8886delA
chr2	37183256	C	T	PASS	3_prime_UTR_variant	MODIFIER	ARHGAP26	ARHGAP26	transcript	XM_038530484.1	protein_coding	23	c.*893C>T
chr2	37183256	C	T	PASS	3_prime_UTR_variant	MODIFIER	ARHGAP26	ARHGAP26	transcript	XM_038530486.1	protein_coding	24	c.*893C>T
chr2	37183256	C	T	PASS	3_prime_UTR_variant	MODIFIER	ARHGAP26	ARHGAP26	transcript	XM_038530488.1	protein_coding	23	c.*893C>T
chr2	37183256	C	T	PASS	3_prime_UTR_variant	MODIFIER	ARHGAP26	ARHGAP26	transcript	XM_038530491.1	protein_coding	22	c.*893C>T
chr2	37183256	C	T	PASS	intron_variant	MODIFIER	ARHGAP26	ARHGAP26	transcript	XM_038530483.1	protein_coding	22	c.2359+3174C>T
chr2	37183256	C	T	PASS	intron_variant	MODIFIER	ARHGAP26	ARHGAP26	transcript	XR_005355484.1	pseudogene	23	n.2343+3174C>T
chr2	37183256	C	T	PASS	intron_variant	MODIFIER	ARHGAP26	ARHGAP26	transcript	XR_005355486.1	pseudogene	22	n.2232+3174C>T
chr2	37183256	C	T	PASS	intron_variant	MODIFIER	ARHGAP26	ARHGAP26	transcript	XR_005355485.1	pseudogene	24	n.2342+3174C>T
chr2	37183256	C	T	PASS	intron_variant	MODIFIER	ARHGAP26	ARHGAP26	transcript	XM_038530485.1	protein_coding	23	c.2224+3174C>T
chr2	37183256	C	T	PASS	intron_variant	MODIFIER	ARHGAP26	ARHGAP26	transcript	XM_038530487.1	protein_coding	22	c.2194+3174C>T
chr2	37183256	C	T	PASS	intron_variant	MODIFIER	ARHGAP26	ARHGAP26	transcript	XM_038530490.1	protein_coding	21	c.2083+3174C>T
chr2	37183256	C	T	PASS	intron_variant	MODIFIER	ARHGAP26	ARHGAP26	transcript	XM_038530495.1	protein_coding	23	c.1984+3174C>T
chr2	37183256	C	T	PASS	intron_variant	MODIFIER	ARHGAP26	ARHGAP26	transcript	XM_038530493.1	protein_coding	23	c.1984+3174C>T
chr2	37183256	C	T	PASS	intron_variant	MODIFIER	ARHGAP26	ARHGAP26	transcript	XM_038530494.1	protein_coding	23	c.1984+3174C>T
chr2	37982617	C	T	PASS	intergenic_region	MODIFIER	LOC119870003-YIPF5	LOC119870003-YIPF5	intergenic_region	LOC119870003_3-YIPF5_3		-1	n.37982617C>T
chr2	38134076	A	G	PASS	intron_variant	MODIFIER	KCTD16	KCTD16	transcript	XM_038530499.1	protein_coding	2	c.832+49011A>G
chr2	38134076	A	G	PASS	intron_variant	MODIFIER	KCTD16	KCTD16	transcript	XM_038530502.1	protein_coding	2	c.832+49011A>G
chr2	38134076	A	G	PASS	intron_variant	MODIFIER	KCTD16	KCTD16	transcript	XM_038530500.1	protein_coding	3	c.832+49011A>G
chr2	38134076	A	G	PASS	intron_variant	MODIFIER	KCTD16	KCTD16	transcript	XM_038530501.1	protein_coding	2	c.832+49011A>G
chr2	38262147	T	C	PASS	intron_variant	MODIFIER	KCTD16	KCTD16	transcript	XM_038530499.1	protein_coding	2	c.833-68130T>C
chr2	38262147	T	C	PASS	intron_variant	MODIFIER	KCTD16	KCTD16	transcript	XM_038530502.1	protein_coding	2	c.833-68130T>C
chr2	38262147	T	C	PASS	intron_variant	MODIFIER	KCTD16	KCTD16	transcript	XM_038530500.1	protein_coding	3	c.833-68130T>C
chr2	38262147	T	C	PASS	intron_variant	MODIFIER	KCTD16	KCTD16	transcript	XM_038530501.1	protein_coding	2	c.833-68130T>C
chr2	38314688	TA	T	PASS	intron_variant	MODIFIER	KCTD16	KCTD16	transcript	XM_038530499.1	protein_coding	2	c.833-15588delA
chr2	38314688	TA	T	PASS	intron_variant	MODIFIER	KCTD16	KCTD16	transcript	XM_038530502.1	protein_coding	2	c.833-15588delA
chr2	38314688	TA	T	PASS	intron_variant	MODIFIER	KCTD16	KCTD16	transcript	XM_038530500.1	protein_coding	3	c.833-15588delA
chr2	38314688	TA	T	PASS	intron_variant	MODIFIER	KCTD16	KCTD16	transcript	XM_038530501.1	protein_coding	2	c.833-15588delA
chr2	38314688	TA	T	PASS	intron_variant	MODIFIER	KCTD16	KCTD16	transcript	XR_005355489.1	pseudogene	1	n.87+5188delA
chr2	38683979	CT	C	PASS	intron_variant	MODIFIER	LOC111094606	LOC111094606	transcript	XR_005354985.1	pseudogene	4	n.483-720delA
chr2	38781860	G	A	PASS	intergenic_region	MODIFIER	LOC100685854-LOC111092072	LOC100685854-LOC111092072	intergenic_region	LOC100685854_3-LOC111092072_3		-1	n.38781860G>A
chr2	38799500	G	A	PASS	intergenic_region	MODIFIER	LOC100685854-LOC111092072	LOC100685854-LOC111092072	intergenic_region	LOC100685854_3-LOC111092072_3		-1	n.38799500G>A
chr2	38806138	ATTGT	A	PASS	intergenic_region	MODIFIER	LOC100685854-LOC111092072	LOC100685854-LOC111092072	intergenic_region	LOC100685854_3-LOC111092072_3		-1	n.38806139_38806142delTTGT
chr2	38934912	CTCTCTG	C	PASS	intron_variant	MODIFIER	LOC111092072	LOC111092072	transcript	XR_005355493.1	pseudogene	2	n.237-3840_237-3835delTCTCTG
chr2	38934912	CTCTCTG	C	PASS	intron_variant	MODIFIER	LOC119876071	LOC119876071	transcript	XR_005355495.1	pseudogene	2	n.206+53153_206+53158delCAGAGA
chr2	38934912	CTCTCTG	C	PASS	intron_variant	MODIFIER	LOC111092072	LOC111092072	transcript	XR_005355491.1	pseudogene	2	n.237-3840_237-3835delTCTCTG
chr2	38934912	CTCTCTG	C	PASS	intron_variant	MODIFIER	LOC111092072	LOC111092072	transcript	XR_005355492.1	pseudogene	2	n.237-3840_237-3835delTCTCTG
chr2	39022458	A	G	PASS	intergenic_region	MODIFIER	LOC119876071-LOC111094611	LOC119876071-LOC111094611	intergenic_region	LOC119876071-LOC111094611_3		-1	n.39022458A>G
chr2	39034351	C	T	PASS	intergenic_region	MODIFIER	LOC119876071-LOC111094611	LOC119876071-LOC111094611	intergenic_region	LOC119876071-LOC111094611_3		-1	n.39034351C>T
chr2	39059473	T	A	PASS	intergenic_region	MODIFIER	LOC119876071-LOC111094611	LOC119876071-LOC111094611	intergenic_region	LOC119876071-LOC111094611_3		-1	n.39059473T>A
chr2	39120643	T	A	PASS	intergenic_region	MODIFIER	LOC119876071-LOC111094611	LOC119876071-LOC111094611	intergenic_region	LOC119876071-LOC111094611_3		-1	n.39120643T>A
chr2	39497473	T	C	PASS	intron_variant	MODIFIER	GRXCR2	GRXCR2	transcript	XM_038530513.1	protein_coding	1	c.336+2393A>G
chr2	39517524	C	T	PASS	intergenic_region	MODIFIER	GRXCR2-LOC111092093	GRXCR2-LOC111092093	intergenic_region	GRXCR2_3-LOC111092093_2		-1	n.39517524C>T
chr2	39846589	C	T	PASS	intron_variant	MODIFIER	RBM27	RBM27	transcript	XM_038530519.1	protein_coding	10	c.1597+689C>T
chr2	39846589	C	T	PASS	intron_variant	MODIFIER	RBM27	RBM27	transcript	XM_038530520.1	protein_coding	10	c.1594+689C>T
chr2	39846589	C	T	PASS	intron_variant	MODIFIER	RBM27	RBM27	transcript	XM_038530522.1	protein_coding	9	c.1429+689C>T
chr2	39846589	C	T	PASS	intron_variant	MODIFIER	RBM27	RBM27	transcript	XM_038530521.1	protein_coding	9	c.1432+689C>T
chr2	39862684	A	T	PASS	upstream_gene_variant	MODIFIER	LOC111092098	LOC111092098	transcript	XR_005355501.1	pseudogene	-1	n.-4363T>A
chr2	39862684	A	T	PASS	intron_variant	MODIFIER	RBM27	RBM27	transcript	XM_038530519.1	protein_coding	17	c.2694+577A>T
chr2	39862684	A	T	PASS	intron_variant	MODIFIER	RBM27	RBM27	transcript	XM_038530520.1	protein_coding	17	c.2691+577A>T
chr2	39862684	A	T	PASS	intron_variant	MODIFIER	RBM27	RBM27	transcript	XM_038530522.1	protein_coding	16	c.2526+577A>T
chr2	39862684	A	T	PASS	intron_variant	MODIFIER	RBM27	RBM27	transcript	XM_038530521.1	protein_coding	16	c.2529+577A>T
chr2	41006317	A	G	PASS	intergenic_region	MODIFIER	LOC100686580-LOC106557870	LOC100686580-LOC106557870	intergenic_region	LOC100686580_3-LOC106557870_3		-1	n.41006317A>G
chr2	42082574	C	T	PASS	intergenic_region	MODIFIER	LOC119870004-SLC38A9	LOC119870004-SLC38A9	intergenic_region	LOC119870004_2-SLC38A9_3		-1	n.42082574C>T
chr2	42642816	G	T	PASS	downstream_gene_variant	MODIFIER	LOC119870237	LOC119870237	transcript	XR_005355521.1	pseudogene	-1	n.*4682C>A
chr2	42642816	G	T	PASS	downstream_gene_variant	MODIFIER	LOC119870237	LOC119870237	transcript	XR_005355523.1	pseudogene	-1	n.*4682C>A
chr2	42642816	G	T	PASS	downstream_gene_variant	MODIFIER	LOC119870237	LOC119870237	transcript	XR_005355522.1	pseudogene	-1	n.*4682C>A
chr2	42642816	G	T	PASS	intergenic_region	MODIFIER	ANKRD55-LOC119870237	ANKRD55-LOC119870237	intergenic_region	ANKRD55_3-LOC119870237_3		-1	n.42642816G>T
chr2	43250198	A	T	PASS	intron_variant	MODIFIER	MIER3	MIER3	transcript	XM_038530629.1	protein_coding	11	c.868+334T>A
chr2	43250198	A	T	PASS	intron_variant	MODIFIER	SETD9	SETD9	transcript	XM_038530635.1	protein_coding	5	c.813-5547A>T
chr2	43250198	A	T	PASS	intron_variant	MODIFIER	MIER3	MIER3	transcript	XM_038530633.1	protein_coding	9	c.748+334T>A
chr2	43250198	A	T	PASS	intron_variant	MODIFIER	MIER3	MIER3	transcript	XM_038530630.1	protein_coding	9	c.829+334T>A
chr2	43250198	A	T	PASS	intron_variant	MODIFIER	MIER3	MIER3	transcript	XM_038530632.1	protein_coding	9	c.748+334T>A
chr2	43250198	A	T	PASS	intron_variant	MODIFIER	MIER3	MIER3	transcript	XM_038530631.1	protein_coding	10	c.823+334T>A
chr2	43548785	G	A	PASS	intergenic_region	MODIFIER	LOC100687542-LOC106557902	LOC100687542-LOC106557902	intergenic_region	LOC100687542_3-LOC106557902_3		-1	n.43548785G>A
chr2	43820682	G	A	PASS	intron_variant	MODIFIER	LOC106557902	LOC106557902	transcript	XR_005355540.1	pseudogene	1	n.201-123095G>A
chr2	44343218	AG	A	PASS	intergenic_region	MODIFIER	LOC111092283-LOC119870006	LOC111092283-LOC119870006	intergenic_region	LOC111092283_3-LOC119870006_3		-1	n.44343219delG
chr2	64106011	G	A	PASS	intergenic_region	MODIFIER	NKD1-LOC119870331	NKD1-LOC119870331	intergenic_region	NKD1_3-LOC119870331_3		-1	n.64106011G>A
chr3	332346	G	C	PASS	intron_variant	MODIFIER	APC	APC	transcript	XM_038532134.1	protein_coding	1	c.-18-11651C>G
chr3	332346	G	C	PASS	intron_variant	MODIFIER	APC	APC	transcript	XM_038532137.1	protein_coding	1	c.-18-11651C>G
chr3	332346	G	C	PASS	intron_variant	MODIFIER	APC	APC	transcript	XM_038532138.1	protein_coding	1	c.-18-11651C>G
chr3	332346	G	C	PASS	intron_variant	MODIFIER	APC	APC	transcript	XM_038532141.1	protein_coding	1	c.-18-11651C>G
chr3	332346	G	C	PASS	intron_variant	MODIFIER	APC	APC	transcript	XM_038532142.1	protein_coding	1	c.-18-11651C>G
chr3	332346	G	C	PASS	intron_variant	MODIFIER	APC	APC	transcript	XM_038532139.1	protein_coding	1	c.-43+12541C>G
chr3	332346	G	C	PASS	intron_variant	MODIFIER	APC	APC	transcript	XM_038532135.1	protein_coding	1	c.-18-11651C>G
chr3	332347	A	C	PASS	intron_variant	MODIFIER	APC	APC	transcript	XM_038532134.1	protein_coding	1	c.-18-11652T>G
chr3	332347	A	C	PASS	intron_variant	MODIFIER	APC	APC	transcript	XM_038532137.1	protein_coding	1	c.-18-11652T>G
chr3	332347	A	C	PASS	intron_variant	MODIFIER	APC	APC	transcript	XM_038532138.1	protein_coding	1	c.-18-11652T>G
chr3	332347	A	C	PASS	intron_variant	MODIFIER	APC	APC	transcript	XM_038532141.1	protein_coding	1	c.-18-11652T>G
chr3	332347	A	C	PASS	intron_variant	MODIFIER	APC	APC	transcript	XM_038532142.1	protein_coding	1	c.-18-11652T>G
chr3	332347	A	C	PASS	intron_variant	MODIFIER	APC	APC	transcript	XM_038532139.1	protein_coding	1	c.-43+12540T>G
chr3	332347	A	C	PASS	intron_variant	MODIFIER	APC	APC	transcript	XM_038532135.1	protein_coding	1	c.-18-11652T>G
chr3	788468	G	A	PASS	intergenic_region	MODIFIER	LOC102155195-NREP	LOC102155195-NREP	intergenic_region	LOC102155195_3-NREP_3		-1	n.788468G>A
chr3	1360948	CAGA	C	PASS	intron_variant	MODIFIER	CAMK4	CAMK4	transcript	XM_038532150.1	protein_coding	3	c.161+12309_161+12311delTCT
chr3	1360948	CAGA	C	PASS	intron_variant	MODIFIER	CAMK4	CAMK4	transcript	XM_038532152.1	protein_coding	1	c.14+362_14+364delTCT
chr3	1360948	CAGA	C	PASS	intron_variant	MODIFIER	CAMK4	CAMK4	transcript	XM_038532151.1	protein_coding	3	c.161+12309_161+12311delTCT
chr3	1360948	CAGA	C	PASS	intron_variant	MODIFIER	CAMK4	CAMK4	transcript	XR_005356513.1	pseudogene	3	n.758+12309_758+12311delTCT
chr3	1360948	CAGA	C	PASS	intron_variant	MODIFIER	CAMK4	CAMK4	transcript	XR_005356514.1	pseudogene	3	n.758+12309_758+12311delTCT
chr3	3882086	G	GT	PASS	intron_variant	MODIFIER	FBXL17	FBXL17	transcript	XM_038532171.1	protein_coding	6	c.1653-57129_1653-57128insT
chr3	4536954	T	C	PASS	intron_variant	MODIFIER	EFNA5	EFNA5	transcript	XM_038532172.1	protein_coding	4	c.428-7023T>C
chr3	4536954	T	C	PASS	intron_variant	MODIFIER	EFNA5	EFNA5	transcript	XM_038532174.1	protein_coding	4	c.425-7023T>C
chr3	4536954	T	C	PASS	intron_variant	MODIFIER	EFNA5	EFNA5	transcript	XM_038532173.1	protein_coding	4	c.428-7023T>C
chr3	4536954	T	C	PASS	intron_variant	MODIFIER	EFNA5	EFNA5	transcript	XM_038532176.1	protein_coding	2	c.419-7023T>C
chr3	4536954	T	C	PASS	intron_variant	MODIFIER	EFNA5	EFNA5	transcript	XM_038532175.1	protein_coding	2	c.419-7023T>C
chr3	8860010	A	T	PASS	intergenic_region	MODIFIER	SLCO4C1-LOC111095117	SLCO4C1-LOC111095117	intergenic_region	SLCO4C1_3-LOC111095117_3		-1	n.8860010A>T
chr3	15705061	T	G	PASS	intron_variant	MODIFIER	FAM172A	FAM172A	transcript	XM_038532329.1	protein_coding	10	c.1109-32784T>G
chr3	15705061	T	G	PASS	intron_variant	MODIFIER	LOC111095134	LOC111095134	transcript	XR_005356680.1	pseudogene	3	n.335-3203A>C
chr3	15705061	T	G	PASS	intron_variant	MODIFIER	FAM172A	FAM172A	transcript	XM_038532335.1	protein_coding	8	c.779-32784T>G
chr3	15705061	T	G	PASS	intron_variant	MODIFIER	FAM172A	FAM172A	transcript	XM_038532338.1	protein_coding	9	c.971-20826T>G
chr3	15705061	T	G	PASS	intron_variant	MODIFIER	FAM172A	FAM172A	transcript	XM_038532328.1	protein_coding	9	c.971-32784T>G
chr3	15705061	T	G	PASS	intron_variant	MODIFIER	FAM172A	FAM172A	transcript	XM_038532336.1	protein_coding	9	c.971-46758T>G
chr3	15705061	T	G	PASS	intron_variant	MODIFIER	FAM172A	FAM172A	transcript	XM_038532332.1	protein_coding	10	c.1067-32784T>G
chr3	15705061	T	G	PASS	intron_variant	MODIFIER	FAM172A	FAM172A	transcript	XM_038532331.1	protein_coding	11	c.1109-32784T>G
chr3	15705061	T	G	PASS	intron_variant	MODIFIER	FAM172A	FAM172A	transcript	XM_038532330.1	protein_coding	10	c.1109-32784T>G
chr3	22935700	AGT	A	PASS	intron_variant	MODIFIER	LOC102154965	LOC102154965	transcript	XR_005356780.1	pseudogene	4	n.435-44158_435-44157delAC
chr3	22935703	T	TAGA	PASS	intron_variant	MODIFIER	LOC102154965	LOC102154965	transcript	XR_005356780.1	pseudogene	4	n.435-44160_435-44159insTCT
chr3	28420806	C	T	PASS	synonymous_variant	LOW	LHFPL2	LHFPL2	transcript	XM_038532483.1	protein_coding	4	c.135C>T	p.Gly45Gly
chr3	28486258	G	A	PASS	intron_variant	MODIFIER	SCAMP1	SCAMP1	transcript	XM_038532484.1	protein_coding	7	c.735-1270C>T
chr3	28486258	G	A	PASS	intron_variant	MODIFIER	SCAMP1	SCAMP1	transcript	XM_038532485.1	protein_coding	6	c.657-1270C>T
chr3	28486258	G	A	PASS	intron_variant	MODIFIER	SCAMP1	SCAMP1	transcript	XM_038532486.1	protein_coding	6	c.606-1270C>T
chr3	31694520	G	A	PASS	intergenic_region	MODIFIER	OR9R2P-OR9K2EP	OR9R2P-OR9K2EP	intergenic_region	OR9R2P_3-OR9K2EP_3		-1	n.31694520G>A
chr3	31694526	C	T	PASS	intergenic_region	MODIFIER	OR9R2P-OR9K2EP	OR9R2P-OR9K2EP	intergenic_region	OR9R2P_3-OR9K2EP_3		-1	n.31694526C>T
chr3	31877381	T	G	PASS	intergenic_region	MODIFIER	LOC111095002-TUBGCP5	LOC111095002-TUBGCP5	intergenic_region	LOC111095002_2-TUBGCP5_3		-1	n.31877381T>G
chr3	32145024	T	A	PASS	intron_variant	MODIFIER	NIPA2	NIPA2	transcript	XM_038532561.1	protein_coding	5	c.448+2032A>T
chr3	32145024	T	A	PASS	intron_variant	MODIFIER	NIPA2	NIPA2	transcript	XM_038532562.1	protein_coding	6	c.448+2032A>T
chr3	32145024	T	A	PASS	intron_variant	MODIFIER	NIPA2	NIPA2	transcript	XM_038532563.1	protein_coding	4	c.391+2032A>T
chr3	32462141	G	A	PASS	intron_variant	MODIFIER	HERC2	HERC2	transcript	XM_038532568.1	protein_coding	69	c.10909+6228G>A
chr3	32718425	T	C	PASS	intron_variant	MODIFIER	OCA2	OCA2	transcript	XM_038532569.1	protein_coding	18	c.1970-8581T>C
chr3	32718425	T	C	PASS	intron_variant	MODIFIER	OCA2	OCA2	transcript	XM_038532570.1	protein_coding	18	c.1970-8581T>C
chr3	33252569	G	A	PASS	intron_variant	MODIFIER	GABRG3	GABRG3	transcript	XM_038532572.1	protein_coding	6	c.713-47765C>T
chr3	33252569	G	A	PASS	intron_variant	MODIFIER	LOC119876133	LOC119876133	transcript	XR_005356891.1	pseudogene	1	n.130+20589C>T
chr3	33672521	A	C	PASS	intron_variant	MODIFIER	GABRG3	GABRG3	transcript	XM_038532572.1	protein_coding	3	c.271-79025T>G
chr3	33672523	CTTGT	C	PASS	intron_variant	MODIFIER	GABRG3	GABRG3	transcript	XM_038532572.1	protein_coding	3	c.271-79031_271-79028delACAA
chr3	34116849	G	T	PASS	intron_variant	MODIFIER	LOC111095355	LOC111095355	transcript	XR_005356329.1	pseudogene	2	n.242+4588G>T
chr3	35365099	G	T	PASS	intergenic_region	MODIFIER	ATP10A-LOC100684139	ATP10A-LOC100684139	intergenic_region	ATP10A_3-LOC100684139_3		-1	n.35365099G>T
chr3	35487435	C	CA	PASS	intergenic_region	MODIFIER	LOC100684139-UBE3A	LOC100684139-UBE3A	intergenic_region	LOC100684139_3-UBE3A_3		-1	n.35487435_35487436insA
chr3	36430624	AG	A	PASS	intergenic_region	MODIFIER	LOC111095357-NDN	LOC111095357-NDN	intergenic_region	LOC111095357_3-NDN_3		-1	n.36430625delG
chr3	37219878	T	G	PASS	downstream_gene_variant	MODIFIER	CHRNA7	CHRNA7	transcript	XM_038532597.1	protein_coding	-1	c.*4392A>C
chr3	37219878	T	G	PASS	downstream_gene_variant	MODIFIER	CHRNA7	CHRNA7	transcript	XM_038532598.1	protein_coding	-1	c.*4392A>C
chr3	37219878	T	G	PASS	intergenic_region	MODIFIER	LOC119871379-CHRNA7	LOC119871379-CHRNA7	intergenic_region	LOC119871379_3-CHRNA7_3		-1	n.37219878T>G
chr3	38088404	GA	G	PASS	intergenic_region	MODIFIER	LOC102155727-LOC119870770	LOC102155727-LOC119870770	intergenic_region	LOC102155727_2-LOC119870770_3		-1	n.38088405delA
chr3	39040843	T	A	PASS	intron_variant	MODIFIER	FAM189A1	FAM189A1	transcript	XM_038532623.1	protein_coding	2	c.276+19004A>T
chr3	39040843	T	A	PASS	intron_variant	MODIFIER	FAM189A1	FAM189A1	transcript	XM_038532624.1	protein_coding	2	c.276+19004A>T
chr3	41447426	C	CA	PASS	intron_variant	MODIFIER	MEF2A	MEF2A	transcript	XM_038532674.1	protein_coding	4	c.259-15191_259-15190insT
chr3	41447426	C	CA	PASS	intron_variant	MODIFIER	MEF2A	MEF2A	transcript	XR_005356926.1	pseudogene	4	n.1077-15191_1077-15190insT
chr3	41447426	C	CA	PASS	intron_variant	MODIFIER	MEF2A	MEF2A	transcript	XM_038532677.1	protein_coding	4	c.259-15191_259-15190insT
chr3	41447426	C	CA	PASS	intron_variant	MODIFIER	MEF2A	MEF2A	transcript	XM_038532679.1	protein_coding	5	c.259-15191_259-15190insT
chr3	41447426	C	CA	PASS	intron_variant	MODIFIER	MEF2A	MEF2A	transcript	XM_038532684.1	protein_coding	4	c.259-15191_259-15190insT
chr3	41447426	C	CA	PASS	intron_variant	MODIFIER	MEF2A	MEF2A	transcript	XM_038532685.1	protein_coding	4	c.259-14994_259-14993insT
chr3	41447426	C	CA	PASS	intron_variant	MODIFIER	MEF2A	MEF2A	transcript	XM_038532682.1	protein_coding	4	c.259-14994_259-14993insT
chr3	41447426	C	CA	PASS	intron_variant	MODIFIER	MEF2A	MEF2A	transcript	XM_038532683.1	protein_coding	4	c.259-15191_259-15190insT
chr3	41447426	C	CA	PASS	intron_variant	MODIFIER	MEF2A	MEF2A	transcript	XM_038532681.1	protein_coding	4	c.259-15191_259-15190insT
chr3	41447426	C	CA	PASS	intron_variant	MODIFIER	MEF2A	MEF2A	transcript	XM_038532675.1	protein_coding	5	c.259-15191_259-15190insT
chr3	41447426	C	CA	PASS	intron_variant	MODIFIER	MEF2A	MEF2A	transcript	XM_038532676.1	protein_coding	5	c.259-15191_259-15190insT
chr3	41447426	C	CA	PASS	intron_variant	MODIFIER	MEF2A	MEF2A	transcript	XM_038532678.1	protein_coding	6	c.259-15191_259-15190insT
chr3	41447426	C	CA	PASS	intron_variant	MODIFIER	MEF2A	MEF2A	transcript	XM_038532680.1	protein_coding	3	c.259-15191_259-15190insT
chr3	41447426	C	CA	PASS	intron_variant	MODIFIER	MEF2A	MEF2A	transcript	XM_038532688.1	protein_coding	4	c.259-15191_259-15190insT
chr3	41447426	C	CA	PASS	intron_variant	MODIFIER	MEF2A	MEF2A	transcript	XM_038532686.1	protein_coding	5	c.175-15191_175-15190insT
chr3	41447426	C	CA	PASS	intron_variant	MODIFIER	MEF2A	MEF2A	transcript	XM_038532687.1	protein_coding	4	c.259-15191_259-15190insT
chr3	41514528	C	T	PASS	intron_variant	MODIFIER	MEF2A	MEF2A	transcript	XM_038532674.1	protein_coding	2	c.-138+16540G>A
chr3	41514528	C	T	PASS	intron_variant	MODIFIER	MEF2A	MEF2A	transcript	XR_005356926.1	pseudogene	2	n.681+16540G>A
chr3	41514528	C	T	PASS	intron_variant	MODIFIER	MEF2A	MEF2A	transcript	XM_038532677.1	protein_coding	2	c.-138+16540G>A
chr3	41514528	C	T	PASS	intron_variant	MODIFIER	MEF2A	MEF2A	transcript	XM_038532679.1	protein_coding	3	c.-138+8457G>A
chr3	41514528	C	T	PASS	intron_variant	MODIFIER	MEF2A	MEF2A	transcript	XM_038532684.1	protein_coding	2	c.-138+16540G>A
chr3	41514528	C	T	PASS	intron_variant	MODIFIER	MEF2A	MEF2A	transcript	XM_038532685.1	protein_coding	2	c.-138+16540G>A
chr3	41514528	C	T	PASS	intron_variant	MODIFIER	MEF2A	MEF2A	transcript	XM_038532682.1	protein_coding	2	c.-138+16540G>A
chr3	41514528	C	T	PASS	intron_variant	MODIFIER	MEF2A	MEF2A	transcript	XM_038532683.1	protein_coding	2	c.-138+16540G>A
chr3	41514528	C	T	PASS	intron_variant	MODIFIER	MEF2A	MEF2A	transcript	XM_038532681.1	protein_coding	2	c.-138+16540G>A
chr3	41514528	C	T	PASS	intron_variant	MODIFIER	MEF2A	MEF2A	transcript	XM_038532675.1	protein_coding	3	c.-138+8457G>A
chr3	41514528	C	T	PASS	intron_variant	MODIFIER	MEF2A	MEF2A	transcript	XM_038532676.1	protein_coding	3	c.-138+16540G>A
chr3	41514528	C	T	PASS	intron_variant	MODIFIER	MEF2A	MEF2A	transcript	XM_038532678.1	protein_coding	4	c.-138+8457G>A
chr3	41514528	C	T	PASS	intron_variant	MODIFIER	MEF2A	MEF2A	transcript	XM_038532680.1	protein_coding	1	c.-137-21559G>A
chr3	41514528	C	T	PASS	intron_variant	MODIFIER	MEF2A	MEF2A	transcript	XM_038532688.1	protein_coding	2	c.-138+16540G>A
chr3	41514528	C	T	PASS	intron_variant	MODIFIER	MEF2A	MEF2A	transcript	XM_038532686.1	protein_coding	2	c.-290+16540G>A
chr3	41514528	C	T	PASS	intron_variant	MODIFIER	MEF2A	MEF2A	transcript	XM_038532687.1	protein_coding	2	c.-138+16540G>A
chr3	46619875	G	T	PASS	intergenic_region	MODIFIER	MCTP2-LOC119871317	MCTP2-LOC119871317	intergenic_region	MCTP2_3-LOC119871317_2		-1	n.46619875G>T
chr3	49427096	A	C	PASS	intergenic_region	MODIFIER	LOC106558614-AKAP13	LOC106558614-AKAP13	intergenic_region	LOC106558614_3-AKAP13_3		-1	n.49427096A>C
chr3	51028500	T	C	PASS	intron_variant	MODIFIER	LOC119876137	LOC119876137	transcript	XR_005357038.1	pseudogene	1	n.115+992T>C
chr3	51830474	GAGATGGAGGGA	G	PASS	intron_variant	MODIFIER	NTRK3	NTRK3	transcript	XM_038532783.1	protein_coding	12	c.1393+36930_1393+36940delTCCCTCCATCT
chr3	51830474	GAGATGGAGGGA	G	PASS	intron_variant	MODIFIER	NTRK3	NTRK3	transcript	XM_038532786.1	protein_coding	11	c.1192+36930_1192+36940delTCCCTCCATCT
chr3	51830474	GAGATGGAGGGA	G	PASS	intron_variant	MODIFIER	NTRK3	NTRK3	transcript	XM_038532784.1	protein_coding	11	c.1393+36930_1393+36940delTCCCTCCATCT
chr3	51830474	GAGATGGAGGGA	G	PASS	intron_variant	MODIFIER	NTRK3	NTRK3	transcript	XM_038532785.1	protein_coding	11	c.1393+36930_1393+36940delTCCCTCCATCT
chr3	51830474	GAGATGGAGGGA	G	PASS	intron_variant	MODIFIER	NTRK3	NTRK3	transcript	XM_038532787.1	protein_coding	12	c.1393+36930_1393+36940delTCCCTCCATCT
chr3	51830474	GAGATGGAGGGA	G	PASS	intron_variant	MODIFIER	NTRK3	NTRK3	transcript	XM_038532788.1	protein_coding	12	c.1393+36930_1393+36940delTCCCTCCATCT
chr3	53072797	G	C	PASS	upstream_gene_variant	MODIFIER	TICRR	TICRR	transcript	XM_038532829.1	protein_coding	-1	c.-399G>C
chr3	53072797	G	C	PASS	upstream_gene_variant	MODIFIER	TICRR	TICRR	transcript	XM_038532830.1	protein_coding	-1	c.-399G>C
chr3	53072797	G	C	PASS	intergenic_region	MODIFIER	LOC102153997-TICRR	LOC102153997-TICRR	intergenic_region	LOC102153997_3-TICRR_3		-1	n.53072797G>C
chr3	54633706	A	C	PASS	intron_variant	MODIFIER	SLC28A1	SLC28A1	transcript	XM_038532916.1	protein_coding	6	c.507-2363A>C
chr3	54633706	A	C	PASS	intron_variant	MODIFIER	SLC28A1	SLC28A1	transcript	XM_038532917.1	protein_coding	6	c.507-2363A>C
chr3	54633706	A	C	PASS	intron_variant	MODIFIER	SLC28A1	SLC28A1	transcript	XM_038532920.1	protein_coding	6	c.507-2363A>C
chr3	54633706	A	C	PASS	intron_variant	MODIFIER	SLC28A1	SLC28A1	transcript	XM_038532919.1	protein_coding	5	c.363-2363A>C
chr3	54633706	A	C	PASS	intron_variant	MODIFIER	SLC28A1	SLC28A1	transcript	XM_038532921.1	protein_coding	4	c.321-2363A>C
chr3	54633706	A	C	PASS	intron_variant	MODIFIER	SLC28A1	SLC28A1	transcript	XM_038532918.1	protein_coding	5	c.465-2363A>C
chr3	58379229	C	T	PASS	intergenic_region	MODIFIER	LOC102156518-MIR184	LOC102156518-MIR184	intergenic_region	LOC102156518_3-MIR184_3		-1	n.58379229C>T
chr3	58438719	C	T	PASS	intergenic_region	MODIFIER	LOC111095242-RASGRF1	LOC111095242-RASGRF1	intergenic_region	LOC111095242_3-RASGRF1_3		-1	n.58438719C>T
chr3	58996521	G	A	PASS	downstream_gene_variant	MODIFIER	PPP2R2C	PPP2R2C	transcript	XM_038533057.1	protein_coding	-1	c.*5137C>T
chr3	58996521	G	A	PASS	downstream_gene_variant	MODIFIER	PPP2R2C	PPP2R2C	transcript	XM_038533059.1	protein_coding	-1	c.*5137C>T
chr3	58996521	G	A	PASS	downstream_gene_variant	MODIFIER	PPP2R2C	PPP2R2C	transcript	XM_038533058.1	protein_coding	-1	c.*5137C>T
chr3	58996521	G	A	PASS	intergenic_region	MODIFIER	LOC111095244-PPP2R2C	LOC111095244-PPP2R2C	intergenic_region	LOC111095244_3-PPP2R2C_3		-1	n.58996521G>A
chr3	59961500	A	AG	PASS	intron_variant	MODIFIER	SORCS2	SORCS2	transcript	XM_038533096.1	protein_coding	2	c.593+30251_593+30252insG
chr3	60112020	C	T	PASS	intron_variant	MODIFIER	SORCS2	SORCS2	transcript	XM_038533096.1	protein_coding	3	c.694-13684C>T
chr3	60580140	G	A	PASS	downstream_gene_variant	MODIFIER	SH3TC1	SH3TC1	transcript	XM_038533150.1	protein_coding	-1	c.*3647G>A
chr3	60580140	G	A	PASS	downstream_gene_variant	MODIFIER	SH3TC1	SH3TC1	transcript	XM_038533152.1	protein_coding	-1	c.*3647G>A
chr3	60580140	G	A	PASS	downstream_gene_variant	MODIFIER	SH3TC1	SH3TC1	transcript	XM_038533156.1	protein_coding	-1	c.*3647G>A
chr3	60580140	G	A	PASS	downstream_gene_variant	MODIFIER	SH3TC1	SH3TC1	transcript	XM_038533154.1	protein_coding	-1	c.*3647G>A
chr3	60580140	G	A	PASS	downstream_gene_variant	MODIFIER	SH3TC1	SH3TC1	transcript	XM_038533155.1	protein_coding	-1	c.*3647G>A
chr3	60580140	G	A	PASS	downstream_gene_variant	MODIFIER	SH3TC1	SH3TC1	transcript	XM_038533157.1	protein_coding	-1	c.*3647G>A
chr3	60580140	G	A	PASS	downstream_gene_variant	MODIFIER	SH3TC1	SH3TC1	transcript	XM_038533151.1	protein_coding	-1	c.*3647G>A
chr3	60580140	G	A	PASS	downstream_gene_variant	MODIFIER	SH3TC1	SH3TC1	transcript	XM_038533153.1	protein_coding	-1	c.*3647G>A
chr3	60580140	G	A	PASS	intergenic_region	MODIFIER	SH3TC1-LOC111095376	SH3TC1-LOC111095376	intergenic_region	SH3TC1_3-LOC111095376_3		-1	n.60580140G>A
chr3	62654134	TC	T	PASS	upstream_gene_variant	MODIFIER	C3H4orf48	C3H4orf48	transcript	XM_038533263.1	protein_coding	-1	c.-450delG
chr3	62654134	TC	T	PASS	intergenic_region	MODIFIER	C3H4orf48-NELFA	C3H4orf48-NELFA	intergenic_region	C3H4orf48_3-NELFA_3		-1	n.62654135delC
chr3	62891721	C	T	PASS	intergenic_region	MODIFIER	LOC119871372-TACC3	LOC119871372-TACC3	intergenic_region	LOC119871372_3-TACC3_3		-1	n.62891721C>T
chr3	63127854	T	C	PASS	intergenic_region	MODIFIER	LOC100688856-NKX1-1	LOC100688856-NKX1-1	intergenic_region	LOC100688856_3-NKX1-1_3		-1	n.63127854T>C
chr3	67168170	A	C	PASS	intron_variant	MODIFIER	RAB28	RAB28	transcript	XM_038533374.1	protein_coding	3	c.262-1370A>C
chr3	67168170	A	C	PASS	intron_variant	MODIFIER	RAB28	RAB28	transcript	XM_038533376.1	protein_coding	3	c.262-1370A>C
chr3	67168170	A	C	PASS	intron_variant	MODIFIER	RAB28	RAB28	transcript	XM_038533375.1	protein_coding	3	c.262-1370A>C
chr3	67168170	A	C	PASS	intron_variant	MODIFIER	RAB28	RAB28	transcript	XR_005357237.1	pseudogene	3	n.492-1370A>C
chr3	67222865	G	A	PASS	intron_variant	MODIFIER	RAB28	RAB28	transcript	XM_038533374.1	protein_coding	4	c.392-12679G>A
chr3	67222865	G	A	PASS	intron_variant	MODIFIER	RAB28	RAB28	transcript	XM_038533376.1	protein_coding	4	c.392-12679G>A
chr3	67222865	G	A	PASS	intron_variant	MODIFIER	RAB28	RAB28	transcript	XM_038533375.1	protein_coding	4	c.392-12679G>A
chr3	67222865	G	A	PASS	intron_variant	MODIFIER	RAB28	RAB28	transcript	XR_005357237.1	pseudogene	4	n.622-12679G>A
chr3	68183862	C	A	PASS	intergenic_region	MODIFIER	LOC111095270-LOC111095384	LOC111095270-LOC111095384	intergenic_region	LOC111095270_3-LOC111095384_3		-1	n.68183862C>A
chr3	78202068	G	A	PASS	intergenic_region	MODIFIER	LOC111095392-LOC102153121	LOC111095392-LOC102153121	intergenic_region	LOC111095392_3-LOC102153121_3		-1	n.78202068G>A
chr3	83830818	A	T	PASS	intergenic_region	MODIFIER	LOC119871329-LOC111095304	LOC119871329-LOC111095304	intergenic_region	LOC119871329_3-LOC111095304_3		-1	n.83830818A>T
chr3	84114838	G	A	PASS	intergenic_region	MODIFIER	LOC111095306-LOC100686307	LOC111095306-LOC100686307	intergenic_region	LOC111095306_3-LOC100686307_2		-1	n.84114838G>A
chr3	85975036	TTC	T	PASS	downstream_gene_variant	MODIFIER	CCDC149	CCDC149	transcript	XM_038533561.1	protein_coding	-1	c.*2347_*2348delTC
chr3	85975036	TTC	T	PASS	downstream_gene_variant	MODIFIER	CCDC149	CCDC149	transcript	XM_038533562.1	protein_coding	-1	c.*2347_*2348delTC
chr3	85975036	TTC	T	PASS	intergenic_region	MODIFIER	CCDC149-SOD3	CCDC149-SOD3	intergenic_region	CCDC149_3-SOD3_3		-1	n.85975037_85975038delTC
chr3	89903340	C	T	PASS	upstream_gene_variant	MODIFIER	SLIT2	SLIT2	transcript	XM_038533596.1	protein_coding	-1	c.-2760G>A
chr3	89903340	C	T	PASS	intron_variant	MODIFIER	SLIT2	SLIT2	transcript	XM_038533590.1	protein_coding	3	c.323+5110G>A
chr3	89903340	C	T	PASS	intron_variant	MODIFIER	SLIT2	SLIT2	transcript	XM_038533591.1	protein_coding	3	c.323+5110G>A
chr3	89903340	C	T	PASS	intron_variant	MODIFIER	SLIT2	SLIT2	transcript	XM_038533592.1	protein_coding	3	c.323+5110G>A
chr3	89903340	C	T	PASS	intron_variant	MODIFIER	SLIT2	SLIT2	transcript	XM_038533593.1	protein_coding	3	c.323+5110G>A
chr3	89903340	C	T	PASS	intron_variant	MODIFIER	SLIT2	SLIT2	transcript	XM_038533594.1	protein_coding	3	c.323+5110G>A
chr3	89903340	C	T	PASS	intron_variant	MODIFIER	SLIT2	SLIT2	transcript	XM_038533595.1	protein_coding	3	c.323+5110G>A
chr3	90676654	AAATAAATACATG	A	PASS	intergenic_region	MODIFIER	LOC102156343-LOC106558598	LOC102156343-LOC106558598	intergenic_region	LOC102156343_3-LOC106558598_3		-1	n.90676655_90676666delAATAAATACATG
chr3	91078419	A	G	PASS	intergenic_region	MODIFIER	LOC106558598-LOC100688575	LOC106558598-LOC100688575	intergenic_region	LOC106558598_3-LOC100688575_2		-1	n.91078419A>G
chr4	30211907	C	T	PASS	intergenic_region	MODIFIER	LOC111095513-DYDC1	LOC111095513-DYDC1	intergenic_region	LOC111095513_3-DYDC1_3		-1	n.30211907C>T
chr4	30234208	C	A	PASS	5_prime_UTR_variant	MODIFIER	DYDC1	DYDC1	transcript	XM_038534476.1	protein_coding	1	c.-82G>T
chr4	30234208	C	A	PASS	upstream_gene_variant	MODIFIER	DYDC2	DYDC2	transcript	XM_038534475.1	protein_coding	-1	c.-470C>A
chr4	30234208	C	A	PASS	upstream_gene_variant	MODIFIER	DYDC1	DYDC1	transcript	XM_038534478.1	protein_coding	-1	c.-2370G>T
chr4	30234208	C	A	PASS	upstream_gene_variant	MODIFIER	DYDC1	DYDC1	transcript	XM_038534477.1	protein_coding	-1	c.-259G>T
chr4	30234208	C	A	PASS	intron_variant	MODIFIER	DYDC1	DYDC1	transcript	XM_038534479.1	protein_coding	1	c.-10+84G>T
chr4	30265997	C	T	PASS	upstream_gene_variant	MODIFIER	PRXL2A	PRXL2A	transcript	XM_038534484.1	protein_coding	-1	c.-2841C>T
chr4	30265997	C	T	PASS	upstream_gene_variant	MODIFIER	PRXL2A	PRXL2A	transcript	XM_038534483.1	protein_coding	-1	c.-3060C>T
chr4	30265997	C	T	PASS	intergenic_region	MODIFIER	DYDC2-PRXL2A	DYDC2-PRXL2A	intergenic_region	DYDC2_3-PRXL2A_3		-1	n.30265997C>T
chr4	30288953	C	T	PASS	upstream_gene_variant	MODIFIER	LOC119871630	LOC119871630	transcript	XR_005357598.1	pseudogene	-1	n.-2723C>T
chr4	30288953	C	T	PASS	downstream_gene_variant	MODIFIER	PRXL2A	PRXL2A	transcript	XM_038534480.1	protein_coding	-1	c.*738C>T
chr4	30288953	C	T	PASS	downstream_gene_variant	MODIFIER	PRXL2A	PRXL2A	transcript	XM_038534484.1	protein_coding	-1	c.*738C>T
chr4	30288953	C	T	PASS	downstream_gene_variant	MODIFIER	PRXL2A	PRXL2A	transcript	XM_038534483.1	protein_coding	-1	c.*738C>T
chr4	30288953	C	T	PASS	downstream_gene_variant	MODIFIER	PRXL2A	PRXL2A	transcript	XM_038534481.1	protein_coding	-1	c.*738C>T
chr4	30288953	C	T	PASS	downstream_gene_variant	MODIFIER	PRXL2A	PRXL2A	transcript	XM_038534482.1	protein_coding	-1	c.*738C>T
chr4	30288953	C	T	PASS	intergenic_region	MODIFIER	PRXL2A-LOC119871630	PRXL2A-LOC119871630	intergenic_region	PRXL2A_3-LOC119871630_3		-1	n.30288953C>T
chr4	30299814	A	G	PASS	downstream_gene_variant	MODIFIER	LOC119871630	LOC119871630	transcript	XR_005357598.1	pseudogene	-1	n.*1582A>G
chr4	30299814	A	G	PASS	downstream_gene_variant	MODIFIER	LOC111095514	LOC111095514	transcript	XR_005358047.1	pseudogene	-1	n.*301T>C
chr4	30299814	A	G	PASS	downstream_gene_variant	MODIFIER	LOC111095514	LOC111095514	transcript	XR_005358044.1	pseudogene	-1	n.*1792T>C
chr4	30299814	A	G	PASS	downstream_gene_variant	MODIFIER	LOC111095514	LOC111095514	transcript	XR_005358045.1	pseudogene	-1	n.*1792T>C
chr4	30299814	A	G	PASS	downstream_gene_variant	MODIFIER	LOC111095514	LOC111095514	transcript	XR_005358046.1	pseudogene	-1	n.*1792T>C
chr4	30299814	A	G	PASS	downstream_gene_variant	MODIFIER	LOC111095514	LOC111095514	transcript	XR_005358048.1	pseudogene	-1	n.*1792T>C
chr4	30299814	A	G	PASS	downstream_gene_variant	MODIFIER	LOC111095514	LOC111095514	transcript	XR_005358049.1	pseudogene	-1	n.*1792T>C
chr4	30299814	A	G	PASS	downstream_gene_variant	MODIFIER	LOC111095514	LOC111095514	transcript	XR_005358050.1	pseudogene	-1	n.*1792T>C
chr4	30299814	A	G	PASS	downstream_gene_variant	MODIFIER	LOC111095514	LOC111095514	transcript	XR_005358051.1	pseudogene	-1	n.*1792T>C
chr4	30299814	A	G	PASS	intergenic_region	MODIFIER	LOC119871630-LOC111095514	LOC119871630-LOC111095514	intergenic_region	LOC119871630_3-LOC111095514_3		-1	n.30299814A>G
chr4	57569768	G	A	PASS	intergenic_region	MODIFIER	LOC111095581-LOC102155107	LOC111095581-LOC102155107	intergenic_region	LOC111095581_3-LOC102155107_3		-1	n.57569768G>A
chr4	57569769	A	T	PASS	intergenic_region	MODIFIER	LOC111095581-LOC102155107	LOC111095581-LOC102155107	intergenic_region	LOC111095581_3-LOC102155107_3		-1	n.57569769A>T
chr4	62987484	C	T	PASS	intergenic_region	MODIFIER	LOC489206-LOC100687546	LOC489206-LOC100687546	intergenic_region	LOC489206_3-LOC100687546_3		-1	n.62987484C>T
chr4	64151331	G	T	PASS	intergenic_region	MODIFIER	LOC119871677-LOC111095722	LOC119871677-LOC111095722	intergenic_region	LOC119871677_3-LOC111095722_3		-1	n.64151331G>T
chr4	66344800	G	A	PASS	intergenic_region	MODIFIER	LOC111095725-LOC119876199	LOC111095725-LOC119876199	intergenic_region	LOC111095725_3-LOC119876199		-1	n.66344800G>A
chr4	66344809	G	T	PASS	intergenic_region	MODIFIER	LOC111095725-LOC119876199	LOC111095725-LOC119876199	intergenic_region	LOC111095725_3-LOC119876199		-1	n.66344809G>T
chr4	66344811	T	C	PASS	intergenic_region	MODIFIER	LOC111095725-LOC119876199	LOC111095725-LOC119876199	intergenic_region	LOC111095725_3-LOC119876199		-1	n.66344811T>C
chr4	71812100	C	A	PASS	upstream_gene_variant	MODIFIER	LOC102156271	LOC102156271	transcript	XR_005357651.1	pseudogene	-1	n.-3265G>T
chr4	71812100	C	A	PASS	intergenic_region	MODIFIER	LOC102156271-GDNF	LOC102156271-GDNF	intergenic_region	LOC102156271_3-GDNF_3		-1	n.71812100C>A
chr4	71915821	A	G	PASS	upstream_gene_variant	MODIFIER	LOC119871566	LOC119871566	transcript	XR_005358567.1	pseudogene	-1	n.-1736A>G
chr4	71915821	A	G	PASS	downstream_gene_variant	MODIFIER	GDNF	GDNF	transcript	XR_005358565.1	pseudogene	-1	n.*617A>G
chr4	71915821	A	G	PASS	downstream_gene_variant	MODIFIER	GDNF	GDNF	transcript	XR_005358564.1	pseudogene	-1	n.*617A>G
chr4	71915821	A	G	PASS	downstream_gene_variant	MODIFIER	GDNF	GDNF	transcript	XR_005358563.1	pseudogene	-1	n.*617A>G
chr4	71915821	A	G	PASS	intron_variant	MODIFIER	LOC119871565	LOC119871565	transcript	XR_005358566.1	pseudogene	4	n.706+2280T>C
chr4	73332569	AACTCG	A	PASS	downstream_gene_variant	MODIFIER	LMBRD2	LMBRD2	transcript	XM_038535316.1	protein_coding	-1	c.*2748_*2752delACTCG
chr4	73332569	AACTCG	A	PASS	intron_variant	MODIFIER	LMBRD2	LMBRD2	transcript	XM_038535312.1	protein_coding	16	c.1897+820_1897+824delACTCG
chr4	73332569	AACTCG	A	PASS	intron_variant	MODIFIER	LOC119871569	LOC119871569	transcript	XR_005358590.1	pseudogene	3	n.571+1262_571+1266delCGAGT
chr4	73332569	AACTCG	A	PASS	intron_variant	MODIFIER	LMBRD2	LMBRD2	transcript	XM_038535313.1	protein_coding	16	c.1897+820_1897+824delACTCG
chr4	73332569	AACTCG	A	PASS	intron_variant	MODIFIER	LMBRD2	LMBRD2	transcript	XM_038535315.1	protein_coding	16	c.1897+820_1897+824delACTCG
chr4	73332569	AACTCG	A	PASS	intron_variant	MODIFIER	LMBRD2	LMBRD2	transcript	XM_038535314.1	protein_coding	16	c.1897+820_1897+824delACTCG
chr4	74026270	C	T	PASS	intron_variant	MODIFIER	PRLR	PRLR	transcript	XM_038535353.1	protein_coding	1	c.-20+6100C>T
chr4	74026270	C	T	PASS	intron_variant	MODIFIER	PRLR	PRLR	transcript	XM_038535347.1	protein_coding	1	c.-205+6100C>T
chr4	74026270	C	T	PASS	intron_variant	MODIFIER	PRLR	PRLR	transcript	XM_038535349.1	protein_coding	1	c.-106+6100C>T
chr4	74026270	C	T	PASS	intron_variant	MODIFIER	PRLR	PRLR	transcript	XM_038535352.1	protein_coding	1	c.-44+6100C>T
chr4	74026270	C	T	PASS	intron_variant	MODIFIER	PRLR	PRLR	transcript	XM_038535351.1	protein_coding	1	c.-286+6100C>T
chr4	74026270	C	T	PASS	intron_variant	MODIFIER	PRLR	PRLR	transcript	XM_038535355.1	protein_coding	1	c.-20+5403C>T
chr4	77429480	ACATGG	A	PASS	intergenic_region	MODIFIER	TMEM125-LOC102156164	TMEM125-LOC102156164	intergenic_region	TMEM125_2-LOC102156164_3		-1	n.77429481_77429485delCATGG
chr4	78326829	G	A	PASS	intergenic_region	MODIFIER	LOC111095658-LOC119871580	LOC111095658-LOC119871580	intergenic_region	LOC111095658_3-LOC119871580_3		-1	n.78326829G>A
chr4	78355529	A	T	PASS	upstream_gene_variant	MODIFIER	LOC119871580	LOC119871580	transcript	XR_005358638.1	pseudogene	-1	n.-4870A>T
chr4	78355529	A	T	PASS	intergenic_region	MODIFIER	LOC111095658-LOC119871580	LOC111095658-LOC119871580	intergenic_region	LOC111095658_3-LOC119871580_3		-1	n.78355529A>T
chr4	78766559	G	A	PASS	intergenic_region	MODIFIER	LOC111095754-LOC100684469	LOC111095754-LOC100684469	intergenic_region	LOC111095754_3-LOC100684469_3		-1	n.78766559G>A
chr4	78853027	T	TC	PASS	intergenic_region	MODIFIER	LOC100684469-LOC119871687	LOC100684469-LOC119871687	intergenic_region	LOC100684469_3-LOC119871687_3		-1	n.78853027_78853028insC
chr4	79460072	TCCATCTA	T	PASS	intergenic_region	MODIFIER	LOC119871651-LOC111095736	LOC119871651-LOC111095736	intergenic_region	LOC119871651_3-LOC111095736_3		-1	n.79460073_79460079delCCATCTA
chr4	79660024	G	A	PASS	intergenic_region	MODIFIER	LOC111095736-CDH9	LOC111095736-CDH9	intergenic_region	LOC111095736_3-CDH9_3		-1	n.79660024G>A
chr4	80197061	A	ACATGT	PASS	intron_variant	MODIFIER	CDH9	CDH9	transcript	XM_038533757.1	protein_coding	3	c.524-1628_524-1627insCATGT
chr4	80470368	ACAT	A	PASS	intergenic_region	MODIFIER	LOC100684848-LOC111095660	LOC100684848-LOC111095660	intergenic_region	LOC100684848_3-LOC111095660_3		-1	n.80470369_80470371delCAT
chr4	80854235	G	T	PASS	intergenic_region	MODIFIER	LOC111095659-LOC100685159	LOC111095659-LOC100685159	intergenic_region	LOC111095659_2-LOC100685159_3		-1	n.80854235G>T
chr4	81260342	A	T	PASS	intergenic_region	MODIFIER	LOC100685240-LOC119876225	LOC100685240-LOC119876225	intergenic_region	LOC100685240_3-LOC119876225		-1	n.81260342A>T
chr4	81351390	A	AT	PASS	intergenic_region	MODIFIER	LOC100685240-LOC119876225	LOC100685240-LOC119876225	intergenic_region	LOC100685240_3-LOC119876225		-1	n.81351390_81351391insT
chr4	81589884	G	A	PASS	intergenic_region	MODIFIER	LOC102156602-CDH10	LOC102156602-CDH10	intergenic_region	LOC102156602_3-CDH10_3		-1	n.81589884G>A
chr4	81868919	G	A	PASS	intergenic_region	MODIFIER	LOC102156602-CDH10	LOC102156602-CDH10	intergenic_region	LOC102156602_3-CDH10_3		-1	n.81868919G>A
chr4	81904696	AC	A	PASS	intergenic_region	MODIFIER	LOC102156602-CDH10	LOC102156602-CDH10	intergenic_region	LOC102156602_3-CDH10_3		-1	n.81904697delC
chr4	82248752	G	T	PASS	intergenic_region	MODIFIER	CDH10-LOC119874869	CDH10-LOC119874869	intergenic_region	CDH10_3-LOC119874869_2		-1	n.82248752G>T
chr4	82793875	T	G	PASS	upstream_gene_variant	MODIFIER	LOC489252	LOC489252	transcript	XM_038535476.1	protein_coding	-1	c.-1425T>G
chr4	82793875	T	G	PASS	intergenic_region	MODIFIER	LOC111095737-LOC489252	LOC111095737-LOC489252	intergenic_region	LOC111095737_3-LOC489252_3		-1	n.82793875T>G
chr4	86723094	C	T	PASS	intergenic_region	MODIFIER	LOC111095741-LOC111095742	LOC111095741-LOC111095742	intergenic_region	LOC111095741_3-LOC111095742_3		-1	n.86723094C>T
chr4	86824232	C	T	PASS	intergenic_region	MODIFIER	LOC111095742-LOC119871653	LOC111095742-LOC119871653	intergenic_region	LOC111095742_3-LOC119871653_3		-1	n.86824232C>T
chr4	87357151	AC	A	PASS	intergenic_region	MODIFIER	LOC111095665-LOC489258	LOC111095665-LOC489258	intergenic_region	LOC111095665_3-LOC489258_3		-1	n.87357152delC
chr4	87378971	TA	T	PASS	intergenic_region	MODIFIER	LOC111095665-LOC489258	LOC111095665-LOC489258	intergenic_region	LOC111095665_3-LOC489258_3		-1	n.87378972delA
chr4	87550391	G	A	PASS	intron_variant	MODIFIER	LOC111095670	LOC111095670	transcript	XR_005358690.1	pseudogene	2	n.1525-122C>T
chr4	87550391	G	A	PASS	intron_variant	MODIFIER	LOC111095670	LOC111095670	transcript	XR_005358689.1	pseudogene	2	n.1477-122C>T
chr5	1373269	A	T	PASS	intergenic_region	MODIFIER	IGSF9B-SPATA19	IGSF9B-SPATA19	intergenic_region	IGSF9B_3-SPATA19_3		-1	n.1373269A>T
chr5	3430310	C	T	PASS	intron_variant	MODIFIER	NTM	NTM	transcript	XM_038535612.1	protein_coding	1	c.82+258862G>A
chr5	3430310	C	T	PASS	intron_variant	MODIFIER	LOC111095772	LOC111095772	transcript	XR_005359032.1	pseudogene	2	n.213+13336G>A
chr5	3430310	C	T	PASS	intron_variant	MODIFIER	LOC111095772	LOC111095772	transcript	XR_005359033.1	pseudogene	2	n.213+13336G>A
chr5	3462115	A	G	PASS	intron_variant	MODIFIER	NTM	NTM	transcript	XM_038535612.1	protein_coding	1	c.82+227057T>C
chr5	3515379	A	AC	PASS	intron_variant	MODIFIER	NTM	NTM	transcript	XM_038535612.1	protein_coding	1	c.82+173792_82+173793insG
chr5	3903210	G	A	PASS	intergenic_region	MODIFIER	LOC111095778-LOC111095780	LOC111095778-LOC111095780	intergenic_region	LOC111095778_3-LOC111095780_3		-1	n.3903210G>A
chr5	4659953	T	C	PASS	intron_variant	MODIFIER	ZBTB44	ZBTB44	transcript	XM_038535625.1	protein_coding	3	c.1104-129T>C
chr5	4659953	T	C	PASS	intron_variant	MODIFIER	ZBTB44	ZBTB44	transcript	XM_038535627.1	protein_coding	3	c.1104-180T>C
chr5	4659953	T	C	PASS	intron_variant	MODIFIER	ZBTB44	ZBTB44	transcript	XM_038535629.1	protein_coding	3	c.1104-129T>C
chr5	4659953	T	C	PASS	intron_variant	MODIFIER	ZBTB44	ZBTB44	transcript	XR_005359050.1	pseudogene	3	n.1254-129T>C
chr5	4659953	T	C	PASS	intron_variant	MODIFIER	ZBTB44	ZBTB44	transcript	XM_038535628.1	protein_coding	3	c.1104-129T>C
chr5	4659953	T	C	PASS	intron_variant	MODIFIER	ZBTB44	ZBTB44	transcript	XR_005359051.1	pseudogene	3	n.1254-129T>C
chr5	4659953	T	C	PASS	intron_variant	MODIFIER	ZBTB44	ZBTB44	transcript	XM_038535626.1	protein_coding	4	c.1104-129T>C
chr5	4674333	C	A	PASS	downstream_gene_variant	MODIFIER	ZBTB44	ZBTB44	transcript	XM_038535625.1	protein_coding	-1	c.*9651C>A
chr5	4674333	C	A	PASS	downstream_gene_variant	MODIFIER	ZBTB44	ZBTB44	transcript	XM_038535627.1	protein_coding	-1	c.*9651C>A
chr5	4674333	C	A	PASS	downstream_gene_variant	MODIFIER	ZBTB44	ZBTB44	transcript	XM_038535629.1	protein_coding	-1	c.*9923C>A
chr5	4674333	C	A	PASS	downstream_gene_variant	MODIFIER	ZBTB44	ZBTB44	transcript	XR_005359050.1	pseudogene	-1	n.*2596C>A
chr5	4674333	C	A	PASS	downstream_gene_variant	MODIFIER	ZBTB44	ZBTB44	transcript	XM_038535628.1	protein_coding	-1	c.*4257C>A
chr5	4674333	C	A	PASS	downstream_gene_variant	MODIFIER	ZBTB44	ZBTB44	transcript	XR_005359051.1	pseudogene	-1	n.*2586C>A
chr5	4674333	C	A	PASS	downstream_gene_variant	MODIFIER	ZBTB44	ZBTB44	transcript	XM_038535626.1	protein_coding	-1	c.*9651C>A
chr5	4674333	C	A	PASS	intergenic_region	MODIFIER	ZBTB44-ST14	ZBTB44-ST14	intergenic_region	ZBTB44_3-ST14_3		-1	n.4674333C>A
chr5	5838479	T	TG	PASS	intron_variant	MODIFIER	KCNJ1	KCNJ1	transcript	XM_038535661.1	protein_coding	2	c.-21-4654_-21-4653insG
chr5	10775698	G	A	PASS	intergenic_region	MODIFIER	LOC111096095-LOC106558762	LOC111096095-LOC106558762	intergenic_region	LOC111096095_3-LOC106558762_3		-1	n.10775698G>A
chr5	21126583	AAC	A	PASS	upstream_gene_variant	MODIFIER	LOC106558799	LOC106558799	transcript	XR_005359285.1	pseudogene	-1	n.-1072_-1071delAC
chr5	21126583	AAC	A	PASS	downstream_gene_variant	MODIFIER	DIXDC1	DIXDC1	transcript	XM_038536170.1	protein_coding	-1	c.*7177_*7178delGT
chr5	21126583	AAC	A	PASS	downstream_gene_variant	MODIFIER	DIXDC1	DIXDC1	transcript	XM_038536178.1	protein_coding	-1	c.*7177_*7178delGT
chr5	21126583	AAC	A	PASS	downstream_gene_variant	MODIFIER	DIXDC1	DIXDC1	transcript	XM_038536174.1	protein_coding	-1	c.*7177_*7178delGT
chr5	21126583	AAC	A	PASS	downstream_gene_variant	MODIFIER	DIXDC1	DIXDC1	transcript	XM_038536176.1	protein_coding	-1	c.*7177_*7178delGT
chr5	21126583	AAC	A	PASS	downstream_gene_variant	MODIFIER	DIXDC1	DIXDC1	transcript	XM_038536173.1	protein_coding	-1	c.*7177_*7178delGT
chr5	21126583	AAC	A	PASS	downstream_gene_variant	MODIFIER	DIXDC1	DIXDC1	transcript	XM_038536177.1	protein_coding	-1	c.*7209_*7210delGT
chr5	21126583	AAC	A	PASS	downstream_gene_variant	MODIFIER	DIXDC1	DIXDC1	transcript	XM_038536171.1	protein_coding	-1	c.*7177_*7178delGT
chr5	21126583	AAC	A	PASS	downstream_gene_variant	MODIFIER	DIXDC1	DIXDC1	transcript	XM_038536175.1	protein_coding	-1	c.*7177_*7178delGT
chr5	21126583	AAC	A	PASS	intron_variant	MODIFIER	DLAT	DLAT	transcript	XM_038536151.1	protein_coding	2	c.381+177_381+178delGT
chr5	21239293	T	A	PASS	missense_variant	MODERATE	FDXACB1	FDXACB1	transcript	XM_038536196.1	protein_coding	1	c.104T>A	p.Leu35Gln	n.a.	n.a.
chr5	21239293	T	A	PASS	missense_variant	MODERATE	FDXACB1	FDXACB1	transcript	XM_038536197.1	protein_coding	1	c.104T>A	p.Leu35Gln	n.a.	n.a.
chr5	21239293	T	A	PASS	upstream_gene_variant	MODIFIER	C5H11orf1	C5H11orf1	transcript	XM_038536199.1	protein_coding	-1	c.-670A>T
chr5	21239293	T	A	PASS	upstream_gene_variant	MODIFIER	C5H11orf1	C5H11orf1	transcript	XM_038536201.1	protein_coding	-1	c.-544A>T
chr5	21239293	T	A	PASS	upstream_gene_variant	MODIFIER	C5H11orf1	C5H11orf1	transcript	XM_038536200.1	protein_coding	-1	c.-499A>T
chr5	21239293	T	A	PASS	upstream_gene_variant	MODIFIER	C5H11orf1	C5H11orf1	transcript	XM_038536202.1	protein_coding	-1	c.-404A>T
chr5	21239293	T	A	PASS	upstream_gene_variant	MODIFIER	C5H11orf1	C5H11orf1	transcript	XR_005359286.1	pseudogene	-1	n.-172A>T
chr5	21239293	T	A	PASS	upstream_gene_variant	MODIFIER	ALG9	ALG9	transcript	XM_038536191.1	protein_coding	-1	c.-2628T>A
chr5	21249296	T	C	PASS	intron_variant	MODIFIER	ALG9	ALG9	transcript	XM_038536186.1	protein_coding	2	c.270+560T>C
chr5	21249296	T	C	PASS	intron_variant	MODIFIER	ALG9	ALG9	transcript	XM_038536191.1	protein_coding	3	c.26+560T>C
chr5	21249296	T	C	PASS	intron_variant	MODIFIER	ALG9	ALG9	transcript	XM_038536193.1	protein_coding	2	c.26+560T>C
chr5	21249296	T	C	PASS	intron_variant	MODIFIER	ALG9	ALG9	transcript	XM_038536187.1	protein_coding	2	c.-244+560T>C
chr5	21249296	T	C	PASS	intron_variant	MODIFIER	ALG9	ALG9	transcript	XM_038536183.1	protein_coding	2	c.-244+560T>C
chr5	21249296	T	C	PASS	intron_variant	MODIFIER	ALG9	ALG9	transcript	XM_038536188.1	protein_coding	2	c.270+560T>C
chr5	21249296	T	C	PASS	intron_variant	MODIFIER	ALG9	ALG9	transcript	XM_038536185.1	protein_coding	2	c.-244+560T>C
chr5	21249296	T	C	PASS	intron_variant	MODIFIER	ALG9	ALG9	transcript	XM_038536184.1	protein_coding	2	c.-244+560T>C
chr5	21249296	T	C	PASS	intron_variant	MODIFIER	ALG9	ALG9	transcript	XM_038536182.1	protein_coding	2	c.-244+560T>C
chr5	21249296	T	C	PASS	intron_variant	MODIFIER	ALG9	ALG9	transcript	XM_038536189.1	protein_coding	2	c.26+560T>C
chr5	21249296	T	C	PASS	intron_variant	MODIFIER	ALG9	ALG9	transcript	XM_038536192.1	protein_coding	2	c.26+560T>C
chr5	21249296	T	C	PASS	intron_variant	MODIFIER	ALG9	ALG9	transcript	XM_038536190.1	protein_coding	2	c.26+560T>C
chr5	22595519	CAT	C	PASS	upstream_gene_variant	MODIFIER	RDX	RDX	transcript	XM_038536234.1	protein_coding	-1	c.-3063_-3062delAT
chr5	22595519	CAT	C	PASS	intron_variant	MODIFIER	RDX	RDX	transcript	XM_038536232.1	protein_coding	1	c.-126+6226_-126+6227delAT
chr5	22595519	CAT	C	PASS	intron_variant	MODIFIER	RDX	RDX	transcript	XM_038536235.1	protein_coding	1	c.-126+5576_-126+5577delAT
chr5	22595519	CAT	C	PASS	intron_variant	MODIFIER	RDX	RDX	transcript	XM_038536233.1	protein_coding	1	c.-126+5485_-126+5486delAT
chr5	22595519	CAT	C	PASS	intron_variant	MODIFIER	RDX	RDX	transcript	XM_038536236.1	protein_coding	1	c.-126+4926_-126+4927delAT
chr5	22900086	T	C	PASS	intergenic_region	MODIFIER	LOC111095848-LOC111095851	LOC111095848-LOC111095851	intergenic_region	LOC111095848_3-LOC111095851_3		-1	n.22900086T>C
chr5	23150174	G	C	PASS	intergenic_region	MODIFIER	LOC111095848-LOC111095851	LOC111095848-LOC111095851	intergenic_region	LOC111095848_3-LOC111095851_3		-1	n.23150174G>C
chr5	23150197	C	G	PASS	intergenic_region	MODIFIER	LOC111095848-LOC111095851	LOC111095848-LOC111095851	intergenic_region	LOC111095848_3-LOC111095851_3		-1	n.23150197C>G
chr5	23841421	G	A	PASS	intron_variant	MODIFIER	DDX10	DDX10	transcript	XM_038536258.1	protein_coding	13	c.1960-6846C>T
chr5	23841421	G	A	PASS	intron_variant	MODIFIER	DDX10	DDX10	transcript	XM_038536261.1	protein_coding	10	c.1609-6846C>T
chr5	23841421	G	A	PASS	intron_variant	MODIFIER	DDX10	DDX10	transcript	XM_038536259.1	protein_coding	13	c.1960-6846C>T
chr5	23841421	G	A	PASS	intron_variant	MODIFIER	DDX10	DDX10	transcript	XM_038536260.1	protein_coding	13	c.1960-6846C>T
chr5	25828053	C	CG	PASS	intergenic_region	MODIFIER	GUCY1A2-LOC100687487	GUCY1A2-LOC100687487	intergenic_region	GUCY1A2_3-LOC100687487_3		-1	n.25828053_25828054insG
chr5	34479174	TACCCCCCC	T	PASS	intron_variant	MODIFIER	GLP2R	GLP2R	transcript	XM_038535532.1	protein_coding	1	c.381+3139_381+3146delACCCCCCC
chr5	34479174	TACCCCCCC	T	PASS	intron_variant	MODIFIER	GLP2R	GLP2R	transcript	XM_038535534.1	protein_coding	1	c.-36-959_-36-952delACCCCCCC
chr5	34479174	TACCCCCCC	T	PASS	intron_variant	MODIFIER	GLP2R	GLP2R	transcript	XM_038535533.1	protein_coding	1	c.381+3139_381+3146delACCCCCCC
chr5	37292809	G	A	PASS	intergenic_region	MODIFIER	LOC102156372-LOC102155885	LOC102156372-LOC102155885	intergenic_region	LOC102156372_3-LOC102155885_3		-1	n.37292809G>A
chr5	37674819	C	T	PASS	intron_variant	MODIFIER	HS3ST3A1	HS3ST3A1	transcript	XM_038536942.1	protein_coding	1	c.614+37419G>A
chr5	65219263	A	C	PASS	synonymous_variant	LOW	ZC3H18	ZC3H18	transcript	XM_038538069.1	protein_coding	9	c.1338T>G	p.Arg446Arg
chr5	65219263	A	C	PASS	synonymous_variant	LOW	ZC3H18	ZC3H18	transcript	XM_038538071.1	protein_coding	8	c.1266T>G	p.Arg422Arg
chr5	65219263	A	C	PASS	synonymous_variant	LOW	ZC3H18	ZC3H18	transcript	XM_038538070.1	protein_coding	9	c.1272T>G	p.Arg424Arg
chr5	66213725	G	A	PASS	intron_variant	MODIFIER	FBXO31	FBXO31	transcript	XM_038538098.1	protein_coding	6	c.825+1881G>A
chr5	66213725	G	A	PASS	intron_variant	MODIFIER	FBXO31	FBXO31	transcript	XM_038538099.1	protein_coding	5	c.738+1881G>A
chr5	81384089	G	A	PASS	intron_variant	MODIFIER	CDH1	CDH1	transcript	NM_001287125.1_3	protein_coding	2	c.176-15082C>T
chr5	83095921	A	T	PASS	intron_variant	MODIFIER	TERB1	TERB1	transcript	XM_038538753.1	protein_coding	9	c.917-10A>T
chr5	83095921	A	T	PASS	intron_variant	MODIFIER	TERB1	TERB1	transcript	XM_038538756.1	protein_coding	9	c.863-10A>T
chr5	83095921	A	T	PASS	intron_variant	MODIFIER	TERB1	TERB1	transcript	XM_038538759.1	protein_coding	8	c.824-10A>T
chr5	83095921	A	T	PASS	intron_variant	MODIFIER	TERB1	TERB1	transcript	XM_038538757.1	protein_coding	9	c.863-10A>T
chr5	83095921	A	T	PASS	intron_variant	MODIFIER	TERB1	TERB1	transcript	XM_038538760.1	protein_coding	8	c.785-10A>T
chr5	83095921	A	T	PASS	intron_variant	MODIFIER	TERB1	TERB1	transcript	XM_038538762.1	protein_coding	9	c.917-10A>T
chr5	83095921	A	T	PASS	intron_variant	MODIFIER	TERB1	TERB1	transcript	XM_038538764.1	protein_coding	9	c.917-10A>T
chr5	83095921	A	T	PASS	intron_variant	MODIFIER	TERB1	TERB1	transcript	XM_038538761.1	protein_coding	9	c.917-10A>T
chr5	83095921	A	T	PASS	intron_variant	MODIFIER	TERB1	TERB1	transcript	XM_038538766.1	protein_coding	9	c.917-10A>T
chr5	83095921	A	T	PASS	intron_variant	MODIFIER	TERB1	TERB1	transcript	XM_038538754.1	protein_coding	9	c.917-10A>T
chr5	83095921	A	T	PASS	intron_variant	MODIFIER	TERB1	TERB1	transcript	XM_038538763.1	protein_coding	9	c.917-10A>T
chr5	83095921	A	T	PASS	intron_variant	MODIFIER	TERB1	TERB1	transcript	XM_038538765.1	protein_coding	9	c.917-10A>T
chr5	83095921	A	T	PASS	intron_variant	MODIFIER	TERB1	TERB1	transcript	XM_038538755.1	protein_coding	9	c.863-10A>T
chr5	83095921	A	T	PASS	intron_variant	MODIFIER	TERB1	TERB1	transcript	XM_038538758.1	protein_coding	8	c.824-10A>T
chr5	83428488	C	T	PASS	intron_variant	MODIFIER	CDH5	CDH5	transcript	XM_038538781.1	protein_coding	6	c.951+531G>A
chr5	83428488	C	T	PASS	intron_variant	MODIFIER	LOC119871970	LOC119871970	transcript	XR_005360233.1	pseudogene	3	n.1010+7112C>T
chr5	83493604	G	A	PASS	intron_variant	MODIFIER	LOC119871970	LOC119871970	transcript	XR_005360233.1	pseudogene	3	n.1011-12137G>A
chr6	26097050	G	T	PASS	intron_variant	MODIFIER	TMC7	TMC7	transcript	XM_038540236.1	protein_coding	1	c.67+3078G>T
chr6	26097050	G	T	PASS	intron_variant	MODIFIER	TMC7	TMC7	transcript	XM_038540237.1	protein_coding	1	c.67+3078G>T
chr6	26097050	G	T	PASS	intron_variant	MODIFIER	TMC7	TMC7	transcript	XR_005360874.1	pseudogene	1	n.113+3078G>T
chr6	26097054	G	T	PASS	intron_variant	MODIFIER	TMC7	TMC7	transcript	XM_038540236.1	protein_coding	1	c.67+3082G>T
chr6	26097054	G	T	PASS	intron_variant	MODIFIER	TMC7	TMC7	transcript	XM_038540237.1	protein_coding	1	c.67+3082G>T
chr6	26097054	G	T	PASS	intron_variant	MODIFIER	TMC7	TMC7	transcript	XR_005360874.1	pseudogene	1	n.113+3082G>T
chr6	26559332	TTTTG	T	PASS	intron_variant	MODIFIER	ARL6IP1	ARL6IP1	transcript	XM_038540253.1	protein_coding	5	c.494-20_494-17delTTTG
chr6	28461241	T	C	PASS	intron_variant	MODIFIER	MARF1	MARF1	transcript	XM_038540270.1	protein_coding	4	c.1013-444T>C
chr6	28461241	T	C	PASS	intron_variant	MODIFIER	MARF1	MARF1	transcript	XM_038540271.1	protein_coding	4	c.1013-444T>C
chr6	28461241	T	C	PASS	intron_variant	MODIFIER	MARF1	MARF1	transcript	XM_038540272.1	protein_coding	4	c.1013-444T>C
chr6	28461241	T	C	PASS	intron_variant	MODIFIER	MARF1	MARF1	transcript	XM_038540273.1	protein_coding	4	c.1013-444T>C
chr6	28461241	T	C	PASS	intron_variant	MODIFIER	MARF1	MARF1	transcript	XM_038540274.1	protein_coding	5	c.656-444T>C
chr6	28461241	T	C	PASS	intron_variant	MODIFIER	MARF1	MARF1	transcript	XM_038540275.1	protein_coding	4	c.623-444T>C
chr6	28461241	T	C	PASS	intron_variant	MODIFIER	MARF1	MARF1	transcript	XM_038540276.1	protein_coding	5	c.503-444T>C
chr6	28461241	T	C	PASS	intron_variant	MODIFIER	MARF1	MARF1	transcript	XM_038540277.1	protein_coding	4	c.470-444T>C
chr6	28644035	T	C	PASS	downstream_gene_variant	MODIFIER	MPV17L	MPV17L	transcript	XM_038540281.1	protein_coding	-1	c.*3768A>G
chr6	28644035	T	C	PASS	downstream_gene_variant	MODIFIER	MPV17L	MPV17L	transcript	XM_038540282.1	protein_coding	-1	c.*3768A>G
chr6	28644035	T	C	PASS	downstream_gene_variant	MODIFIER	MPV17L	MPV17L	transcript	XM_038540283.1	protein_coding	-1	c.*3787A>G
chr6	28644035	T	C	PASS	intergenic_region	MODIFIER	BMERB1-MPV17L	BMERB1-MPV17L	intergenic_region	BMERB1_3-MPV17L_3		-1	n.28644035T>C
chr6	56376447	ATATT	A	PASS	intron_variant	MODIFIER	CCDC18	CCDC18	transcript	XM_038541318.1	protein_coding	11	c.1580-1513_1580-1510delAATA
chr6	56376447	ATATT	A	PASS	intron_variant	MODIFIER	CCDC18	CCDC18	transcript	XM_038541330.1	protein_coding	9	c.1223-1513_1223-1510delAATA
chr6	56376447	ATATT	A	PASS	intron_variant	MODIFIER	CCDC18	CCDC18	transcript	XM_038541332.1	protein_coding	10	c.1223-1513_1223-1510delAATA
chr6	56376447	ATATT	A	PASS	intron_variant	MODIFIER	CCDC18	CCDC18	transcript	XM_038541322.1	protein_coding	11	c.1535-1513_1535-1510delAATA
chr6	56376447	ATATT	A	PASS	intron_variant	MODIFIER	CCDC18	CCDC18	transcript	XM_038541323.1	protein_coding	11	c.1526-1513_1526-1510delAATA
chr6	56376447	ATATT	A	PASS	intron_variant	MODIFIER	CCDC18	CCDC18	transcript	XM_038541325.1	protein_coding	11	c.1496-1513_1496-1510delAATA
chr6	56376447	ATATT	A	PASS	intron_variant	MODIFIER	CCDC18	CCDC18	transcript	XM_038541329.1	protein_coding	10	c.1451-1513_1451-1510delAATA
chr6	56376447	ATATT	A	PASS	intron_variant	MODIFIER	CCDC18	CCDC18	transcript	XM_038541319.1	protein_coding	11	c.1580-1516_1580-1513delAATA
chr6	56376447	ATATT	A	PASS	intron_variant	MODIFIER	CCDC18	CCDC18	transcript	XM_038541321.1	protein_coding	11	c.1580-1513_1580-1510delAATA
chr6	56376447	ATATT	A	PASS	intron_variant	MODIFIER	CCDC18	CCDC18	transcript	XM_038541328.1	protein_coding	11	c.1580-1513_1580-1510delAATA
chr6	56376447	ATATT	A	PASS	intron_variant	MODIFIER	CCDC18	CCDC18	transcript	XM_038541334.1	protein_coding	11	c.1223-1513_1223-1510delAATA
chr6	56376447	ATATT	A	PASS	intron_variant	MODIFIER	CCDC18	CCDC18	transcript	XM_038541324.1	protein_coding	12	c.1526-1513_1526-1510delAATA
chr6	56376447	ATATT	A	PASS	intron_variant	MODIFIER	CCDC18	CCDC18	transcript	XM_038541327.1	protein_coding	12	c.1496-1513_1496-1510delAATA
chr6	56376447	ATATT	A	PASS	intron_variant	MODIFIER	CCDC18	CCDC18	transcript	XM_038541326.1	protein_coding	11	c.1496-1513_1496-1510delAATA
chr6	56376447	ATATT	A	PASS	intron_variant	MODIFIER	CCDC18	CCDC18	transcript	XM_038541333.1	protein_coding	10	c.1223-1513_1223-1510delAATA
chr6	56487019	C	T	PASS	intron_variant	MODIFIER	MTF2	MTF2	transcript	XM_038541336.1	protein_coding	1	c.26+15531G>A
chr6	56487019	C	T	PASS	intron_variant	MODIFIER	MTF2	MTF2	transcript	XM_038541338.1	protein_coding	1	c.8+13617G>A
chr6	56487019	C	T	PASS	intron_variant	MODIFIER	MTF2	MTF2	transcript	XM_038541339.1	protein_coding	1	c.5+16222G>A
chr6	56487019	C	T	PASS	intron_variant	MODIFIER	MTF2	MTF2	transcript	XM_038541340.1	protein_coding	1	c.-222+16222G>A
chr6	60246520	T	C	PASS	intergenic_region	MODIFIER	PKN2-LOC100684278	PKN2-LOC100684278	intergenic_region	PKN2_3-LOC100684278_3		-1	n.60246520T>C
chr6	60731653	A	AG	PASS	upstream_gene_variant	MODIFIER	LOC111096411	LOC111096411	transcript	XR_005361302.1	pseudogene	-1	n.-809_-808insC
chr6	60731653	A	AG	PASS	upstream_gene_variant	MODIFIER	LOC119876390	LOC119876390	transcript	XR_005361300.1	pseudogene	-1	n.-3121_-3120insG
chr6	60731653	A	AG	PASS	upstream_gene_variant	MODIFIER	LOC111096411	LOC111096411	transcript	XR_005361303.1	pseudogene	-1	n.-809_-808insC
chr6	60731653	A	AG	PASS	upstream_gene_variant	MODIFIER	LOC111096411	LOC111096411	transcript	XR_005361301.1	pseudogene	-1	n.-809_-808insC
chr6	60731653	A	AG	PASS	intergenic_region	MODIFIER	LOC111096411-LOC119876390	LOC111096411-LOC119876390	intergenic_region	LOC111096411_3-LOC119876390_1		-1	n.60731653_60731654insG
chr6	61098920	TA	T	PASS	intergenic_region	MODIFIER	LOC102152083-LOC106558973	LOC102152083-LOC106558973	intergenic_region	LOC102152083_3-LOC106558973_3		-1	n.61098921delA
chr6	63623970	T	G	PASS	downstream_gene_variant	MODIFIER	LOC119872283	LOC119872283	transcript	XR_005361338.1	pseudogene	-1	n.*4675A>C
chr6	63623970	T	G	PASS	intron_variant	MODIFIER	LPAR3	LPAR3	transcript	XM_038541537.1	protein_coding	2	c.751+19399T>G
chr6	63623970	T	G	PASS	intron_variant	MODIFIER	LOC111096424	LOC111096424	transcript	XR_005361337.1	pseudogene	3	n.902-607T>G
chr6	63623970	T	G	PASS	intron_variant	MODIFIER	LPAR3	LPAR3	transcript	XM_038541540.1	protein_coding	2	c.751+19399T>G
chr6	63623970	T	G	PASS	intron_variant	MODIFIER	LPAR3	LPAR3	transcript	XM_038541542.1	protein_coding	2	c.736+19414T>G
chr6	63623970	T	G	PASS	intron_variant	MODIFIER	LPAR3	LPAR3	transcript	XM_038541538.1	protein_coding	2	c.751+19399T>G
chr6	63623970	T	G	PASS	intron_variant	MODIFIER	LPAR3	LPAR3	transcript	XM_038541541.1	protein_coding	2	c.751+19399T>G
chr6	70545810	C	T	PASS	intergenic_region	MODIFIER	LOC119872450-ST6GALNAC3	LOC119872450-ST6GALNAC3	intergenic_region	LOC119872450_3-ST6GALNAC3_3		-1	n.70545810C>T
chr6	71401386	C	CACATAATTCTT	PASS	frameshift_variant	HIGH	ACADM	ACADM	transcript	XM_038541645.1	protein_coding	6	c.446_447insAAGAATTATGT	p.Thr150fs	607008	Acyl-CoA dehydrogenase, medium chain, deficiency of (OMIM #201450)
chr6	71401388	G	GACAA	PASS	frameshift_variant	HIGH	ACADM	ACADM	transcript	XM_038541645.1	protein_coding	6	c.444_445insTTGT	p.Thr150fs	607008	Acyl-CoA dehydrogenase, medium chain, deficiency of (OMIM #201450)
chr6	71401389	T	TATTGAGAATTAAC	PASS	frameshift_variant	HIGH	ACADM	ACADM	transcript	XM_038541645.1	protein_coding	6	c.443_444insGTTAATTCTCAAT	p.Thr150fs	607008	Acyl-CoA dehydrogenase, medium chain, deficiency of (OMIM #201450)
chr6	71956427	T	G	PASS	intergenic_region	MODIFIER	LHX8-LOC100687711	LHX8-LOC100687711	intergenic_region	LHX8_3-LOC100687711_3		-1	n.71956427T>G
chr7	641868	C	T	PASS	3_prime_UTR_variant	MODIFIER	PPP1R12B	PPP1R12B	transcript	XM_038541860.1	protein_coding	26	c.*837G>A
chr7	641868	C	T	PASS	3_prime_UTR_variant	MODIFIER	PPP1R12B	PPP1R12B	transcript	XM_038541873.1	protein_coding	7	c.*704G>A
chr7	641868	C	T	PASS	3_prime_UTR_variant	MODIFIER	PPP1R12B	PPP1R12B	transcript	XM_038541872.1	protein_coding	13	c.*837G>A
chr7	641868	C	T	PASS	3_prime_UTR_variant	MODIFIER	PPP1R12B	PPP1R12B	transcript	XM_038541871.1	protein_coding	15	c.*837G>A
chr7	641868	C	T	PASS	3_prime_UTR_variant	MODIFIER	PPP1R12B	PPP1R12B	transcript	XM_038541865.1	protein_coding	24	c.*704G>A
chr7	641868	C	T	PASS	3_prime_UTR_variant	MODIFIER	PPP1R12B	PPP1R12B	transcript	XM_038541862.1	protein_coding	25	c.*704G>A
chr7	641868	C	T	PASS	3_prime_UTR_variant	MODIFIER	PPP1R12B	PPP1R12B	transcript	XM_038541864.1	protein_coding	25	c.*837G>A
chr7	641868	C	T	PASS	3_prime_UTR_variant	MODIFIER	PPP1R12B	PPP1R12B	transcript	XM_038541863.1	protein_coding	25	c.*704G>A
chr7	641868	C	T	PASS	3_prime_UTR_variant	MODIFIER	PPP1R12B	PPP1R12B	transcript	XM_038541861.1	protein_coding	26	c.*837G>A
chr7	641868	C	T	PASS	downstream_gene_variant	MODIFIER	LOC119876404	LOC119876404	transcript	XM_038541733.1	protein_coding	-1	c.*4858C>T
chr7	1364286	G	A	PASS	intron_variant	MODIFIER	NAV1	NAV1	transcript	XM_038541901.1	protein_coding	4	c.1631-2231C>T
chr7	1364286	G	A	PASS	intron_variant	MODIFIER	NAV1	NAV1	transcript	XM_038541902.1	protein_coding	3	c.1631-2231C>T
chr7	1364286	G	A	PASS	intron_variant	MODIFIER	NAV1	NAV1	transcript	XM_038541903.1	protein_coding	3	c.1631-2231C>T
chr7	1364286	G	A	PASS	intron_variant	MODIFIER	NAV1	NAV1	transcript	XM_038541904.1	protein_coding	3	c.1631-2231C>T
chr7	1364286	G	A	PASS	intron_variant	MODIFIER	NAV1	NAV1	transcript	XM_038541905.1	protein_coding	3	c.1631-2231C>T
chr7	2666660	C	T	PASS	downstream_gene_variant	MODIFIER	LOC102152591	LOC102152591	transcript	XR_005361812.1	pseudogene	-1	n.*421G>A
chr7	2666660	C	T	PASS	intron_variant	MODIFIER	LOC102152591	LOC102152591	transcript	XM_038541943.1	protein_coding	6	c.382-233G>A
chr7	2666660	C	T	PASS	intron_variant	MODIFIER	LOC102152591	LOC102152591	transcript	XM_038541947.1	protein_coding	5	c.381+1150G>A
chr7	2666660	C	T	PASS	intron_variant	MODIFIER	LOC102152591	LOC102152591	transcript	XM_038541946.1	protein_coding	5	c.382-233G>A
chr7	2666660	C	T	PASS	intron_variant	MODIFIER	LOC102152591	LOC102152591	transcript	XM_038541944.1	protein_coding	5	c.382-233G>A
chr7	2666660	C	T	PASS	intron_variant	MODIFIER	LOC102152591	LOC102152591	transcript	XM_038541945.1	protein_coding	5	c.382-233G>A
chr7	2666660	C	T	PASS	intron_variant	MODIFIER	LOC102152591	LOC102152591	transcript	XR_005361813.1	pseudogene	6	n.1135-233G>A
chr7	2666660	C	T	PASS	intron_variant	MODIFIER	LOC102152591	LOC102152591	transcript	XR_005361810.1	pseudogene	6	n.1131-233G>A
chr7	2666660	C	T	PASS	intron_variant	MODIFIER	LOC102152591	LOC102152591	transcript	XR_005361811.1	pseudogene	6	n.1118-233G>A
chr7	3576543	A	T	PASS	intergenic_region	MODIFIER	LOC111096596-LOC119872721	LOC111096596-LOC119872721	intergenic_region	LOC111096596_3-LOC119872721_3		-1	n.3576543A>T
chr7	3763974	G	A	PASS	intron_variant	MODIFIER	LOC102152940	LOC102152940	transcript	XR_005361827.1	pseudogene	1	n.228+18213G>A
chr7	3763974	G	A	PASS	intron_variant	MODIFIER	LOC102152940	LOC102152940	transcript	XR_005361826.1	pseudogene	1	n.228+18213G>A
chr7	3763974	G	A	PASS	intron_variant	MODIFIER	LOC102152940	LOC102152940	transcript	XR_005361828.1	pseudogene	1	n.228+18213G>A
chr7	3967736	A	T	PASS	intron_variant	MODIFIER	PTPRC	PTPRC	transcript	XM_038541952.1	protein_coding	11	c.1130-432T>A
chr7	3967736	A	T	PASS	intron_variant	MODIFIER	PTPRC	PTPRC	transcript	XM_038541953.1	protein_coding	10	c.938-432T>A
chr7	3967736	A	T	PASS	intron_variant	MODIFIER	PTPRC	PTPRC	transcript	XM_038541954.1	protein_coding	9	c.806-432T>A
chr7	3967736	A	T	PASS	intron_variant	MODIFIER	PTPRC	PTPRC	transcript	XM_038541955.1	protein_coding	8	c.665-432T>A
chr7	3967736	A	T	PASS	intron_variant	MODIFIER	PTPRC	PTPRC	transcript	XM_038541956.1	protein_coding	7	c.599-432T>A
chr7	4574276	T	C	PASS	intergenic_region	MODIFIER	LOC119872483-LHX9	LOC119872483-LHX9	intergenic_region	LOC119872483_3-LHX9_3		-1	n.4574276T>C
chr7	5044411	AAC	A	PASS	intron_variant	MODIFIER	CRB1	CRB1	transcript	XM_038541982.1	protein_coding	11	c.4003-1276_4003-1275delGT
chr7	5044411	AAC	A	PASS	intron_variant	MODIFIER	CRB1	CRB1	transcript	XM_038541983.1	protein_coding	11	c.3796-1276_3796-1275delGT
chr7	5422549	G	A	PASS	intron_variant	MODIFIER	ASPM	ASPM	transcript	NM_001197076.1_3	protein_coding	27	c.10307+1135G>A
chr7	6756772	G	A	PASS	intron_variant	MODIFIER	PLXNA2	PLXNA2	transcript	XM_038542031.1	protein_coding	3	c.1417-13007C>T
chr7	7418717	C	T	PASS	intergenic_region	MODIFIER	LOC111096607-LOC111096609	LOC111096607-LOC111096609	intergenic_region	LOC111096607_3-LOC111096609_3		-1	n.7418717C>T
chr7	8117856	T	C	PASS	intron_variant	MODIFIER	LAMB3	LAMB3	transcript	XM_038542036.1	protein_coding	1	c.-980+6440A>G
chr7	8117856	T	C	PASS	intron_variant	MODIFIER	LAMB3	LAMB3	transcript	XM_038542035.1	protein_coding	1	c.-979-6957A>G
chr7	18436571	A	T	PASS	intergenic_region	MODIFIER	LOC111096644-LOC111096875	LOC111096644-LOC111096875	intergenic_region	LOC111096644_3-LOC111096875_3		-1	n.18436571A>T
chr7	18857350	A	AC	PASS	intron_variant	MODIFIER	HMCN1	HMCN1	transcript	XM_038542311.1	protein_coding	6	c.906+3010_906+3011insC
chr7	18857350	A	AC	PASS	intron_variant	MODIFIER	HMCN1	HMCN1	transcript	XM_038542314.1	protein_coding	6	c.906+3010_906+3011insC
chr7	18857350	A	AC	PASS	intron_variant	MODIFIER	HMCN1	HMCN1	transcript	XM_038542312.1	protein_coding	6	c.906+3010_906+3011insC
chr7	18857350	A	AC	PASS	intron_variant	MODIFIER	HMCN1	HMCN1	transcript	XM_038542313.1	protein_coding	6	c.906+3010_906+3011insC
chr7	19066792	G	A	PASS	intron_variant	MODIFIER	HMCN1	HMCN1	transcript	XM_038542311.1	protein_coding	74	c.11410+93G>A
chr7	19066792	G	A	PASS	intron_variant	MODIFIER	HMCN1	HMCN1	transcript	XM_038542314.1	protein_coding	74	c.11410+93G>A
chr7	19066792	G	A	PASS	intron_variant	MODIFIER	HMCN1	HMCN1	transcript	XM_038542312.1	protein_coding	73	c.11128+93G>A
chr7	19066792	G	A	PASS	intron_variant	MODIFIER	HMCN1	HMCN1	transcript	XM_038542313.1	protein_coding	74	c.11410+93G>A
chr7	19066792	G	A	PASS	intron_variant	MODIFIER	HMCN1	HMCN1	transcript	XM_038542315.1	protein_coding	56	c.8467+93G>A
chr7	19188430	G	C	PASS	intergenic_region	MODIFIER	HMCN1-PRG4	HMCN1-PRG4	intergenic_region	HMCN1_3-PRG4_3		-1	n.19188430G>C
chr7	20587254	A	T	PASS	intron_variant	MODIFIER	ABL2	ABL2	transcript	XM_038542368.1	protein_coding	1	c.158-5050A>T
chr7	20587254	A	T	PASS	intron_variant	MODIFIER	ABL2	ABL2	transcript	XM_038542370.1	protein_coding	1	c.158-6294A>T
chr7	20587254	A	T	PASS	intron_variant	MODIFIER	ABL2	ABL2	transcript	XM_038542372.1	protein_coding	1	c.158-5050A>T
chr7	20587254	A	T	PASS	intron_variant	MODIFIER	ABL2	ABL2	transcript	XM_038542374.1	protein_coding	1	c.158-6294A>T
chr7	20587254	A	T	PASS	intron_variant	MODIFIER	ABL2	ABL2	transcript	XM_038542371.1	protein_coding	1	c.28+3534A>T
chr7	20587254	A	T	PASS	intron_variant	MODIFIER	ABL2	ABL2	transcript	XM_038542369.1	protein_coding	1	c.118+162A>T
chr7	20587254	A	T	PASS	intron_variant	MODIFIER	ABL2	ABL2	transcript	XM_038542373.1	protein_coding	1	c.118+162A>T
chr7	22187205	G	A	PASS	intron_variant	MODIFIER	LOC102156818	LOC102156818	transcript	XR_005361634.1	pseudogene	2	n.422+25061G>A
chr7	59762069	A	AGAAGGAAG	PASS	intergenic_region	MODIFIER	LOC119876421-LOC100855627	LOC119876421-LOC100855627	intergenic_region	LOC119876421-LOC100855627_3		-1	n.59762069_59762070insGAAGGAAG
chr7	60572936	G	A	PASS	intergenic_region	MODIFIER	LOC100685947-CDH2	LOC100685947-CDH2	intergenic_region	LOC100685947_3-CDH2_3		-1	n.60572936G>A
chr7	61408084	G	A	PASS	intergenic_region	MODIFIER	LOC102155056-LOC119872699	LOC102155056-LOC119872699	intergenic_region	LOC102155056_3-LOC119872699_3		-1	n.61408084G>A
chr7	71127281	A	G	PASS	intron_variant	MODIFIER	LOC111096915	LOC111096915	transcript	XR_005361722.1	pseudogene	3	n.215+24395A>G
chr7	72749105	G	T	PASS	intron_variant	MODIFIER	L3MBTL4	L3MBTL4	transcript	XM_038543798.1	protein_coding	8	c.127+6888C>A
chr7	72749105	G	T	PASS	intron_variant	MODIFIER	L3MBTL4	L3MBTL4	transcript	XM_038543808.1	protein_coding	2	c.-230+6888C>A
chr7	72749105	G	T	PASS	intron_variant	MODIFIER	L3MBTL4	L3MBTL4	transcript	XM_038543802.1	protein_coding	4	c.127+6888C>A
chr7	72749105	G	T	PASS	intron_variant	MODIFIER	L3MBTL4	L3MBTL4	transcript	XM_038543804.1	protein_coding	4	c.127+6888C>A
chr7	72749105	G	T	PASS	intron_variant	MODIFIER	L3MBTL4	L3MBTL4	transcript	XM_038543803.1	protein_coding	8	c.127+6888C>A
chr7	72749105	G	T	PASS	intron_variant	MODIFIER	L3MBTL4	L3MBTL4	transcript	XM_038543807.1	protein_coding	8	c.127+6888C>A
chr7	72749105	G	T	PASS	intron_variant	MODIFIER	L3MBTL4	L3MBTL4	transcript	XM_038543806.1	protein_coding	8	c.127+6888C>A
chr7	72749105	G	T	PASS	intron_variant	MODIFIER	L3MBTL4	L3MBTL4	transcript	XM_038543801.1	protein_coding	6	c.127+6888C>A
chr7	72749105	G	T	PASS	intron_variant	MODIFIER	L3MBTL4	L3MBTL4	transcript	XM_038543805.1	protein_coding	8	c.127+6888C>A
chr7	72749105	G	T	PASS	intron_variant	MODIFIER	L3MBTL4	L3MBTL4	transcript	XM_038543800.1	protein_coding	8	c.127+6888C>A
chr7	72749105	G	T	PASS	intron_variant	MODIFIER	L3MBTL4	L3MBTL4	transcript	XM_038543799.1	protein_coding	8	c.127+6888C>A
chr7	72749105	G	T	PASS	intron_variant	MODIFIER	L3MBTL4	L3MBTL4	transcript	XM_038543809.1	protein_coding	8	c.127+6888C>A
chr7	74522688	C	CTTTATAGGTTTTCCTTTTTTTTTTTTTTTTTTTTTTTTTTTTTTTTTTTTTTTTTTTTT	PASS	intron_variant	MODIFIER	PTPRM	PTPRM	transcript	XM_038543828.1	protein_coding	15	c.2376-1023_2376-1022insTTTATAGGTTTTCCTTTTTTTTTTTTTTTTTTTTTTTTTTTTTTTTTTTTTTTTTTTTT
chr7	74522688	C	CTTTATAGGTTTTCCTTTTTTTTTTTTTTTTTTTTTTTTTTTTTTTTTTTTTTTTTTTTT	PASS	intron_variant	MODIFIER	PTPRM	PTPRM	transcript	XM_038543829.1	protein_coding	15	c.2376-1023_2376-1022insTTTATAGGTTTTCCTTTTTTTTTTTTTTTTTTTTTTTTTTTTTTTTTTTTTTTTTTTTT
chr7	74522688	C	CTTTATAGGTTTTCCTTTTTTTTTTTTTTTTTTTTTTTTTTTTTTTTTTTTTTTTTTTTT	PASS	intron_variant	MODIFIER	PTPRM	PTPRM	transcript	XM_038543830.1	protein_coding	15	c.2376-1023_2376-1022insTTTATAGGTTTTCCTTTTTTTTTTTTTTTTTTTTTTTTTTTTTTTTTTTTTTTTTTTTT
chr7	74522688	C	CTTTATAGGTTTTCCTTTTTTTTTTTTTTTTTTTTTTTTTTTTTTTTTTTTTTTTTTTTT	PASS	intron_variant	MODIFIER	PTPRM	PTPRM	transcript	XM_038543831.1	protein_coding	14	c.2301-1023_2301-1022insTTTATAGGTTTTCCTTTTTTTTTTTTTTTTTTTTTTTTTTTTTTTTTTTTTTTTTTTTT
chr7	74522688	C	CTTTATAGGTTTTCCTTTTTTTTTTTTTTTTTTTTTTTTTTTTTTTTTTTTTTTTTTTTT	PASS	intron_variant	MODIFIER	PTPRM	PTPRM	transcript	XM_038543832.1	protein_coding	15	c.2376-1023_2376-1022insTTTATAGGTTTTCCTTTTTTTTTTTTTTTTTTTTTTTTTTTTTTTTTTTTTTTTTTTTT
chr7	74522688	C	CTTTATAGGTTTTCCTTTTTTTTTTTTTTTTTTTTTTTTTTTTTTTTTTTTTTTTTTTTT	PASS	intron_variant	MODIFIER	PTPRM	PTPRM	transcript	XM_038543833.1	protein_coding	14	c.2301-1023_2301-1022insTTTATAGGTTTTCCTTTTTTTTTTTTTTTTTTTTTTTTTTTTTTTTTTTTTTTTTTTTT
chr7	74522688	C	CTTTATAGGTTTTCCTTTTTTTTTTTTTTTTTTTTTTTTTTTTTTTTTTTTTTTTTTTTT	PASS	intron_variant	MODIFIER	PTPRM	PTPRM	transcript	XM_038543834.1	protein_coding	14	c.2301-1023_2301-1022insTTTATAGGTTTTCCTTTTTTTTTTTTTTTTTTTTTTTTTTTTTTTTTTTTTTTTTTTTT
chr7	74522688	C	CTTTATAGGTTTTCCTTTTTTTTTTTTTTTTTTTTTTTTTTTTTTTTTTTTTTTTTTTTT	PASS	intron_variant	MODIFIER	PTPRM	PTPRM	transcript	XM_038543835.1	protein_coding	11	c.1596-1023_1596-1022insTTTATAGGTTTTCCTTTTTTTTTTTTTTTTTTTTTTTTTTTTTTTTTTTTTTTTTTTTT
chr7	74538148	C	T	PASS	intron_variant	MODIFIER	PTPRM	PTPRM	transcript	XM_038543828.1	protein_coding	20	c.2829+5132C>T
chr7	74538148	C	T	PASS	intron_variant	MODIFIER	PTPRM	PTPRM	transcript	XM_038543829.1	protein_coding	18	c.2790+5132C>T
chr7	74538148	C	T	PASS	intron_variant	MODIFIER	PTPRM	PTPRM	transcript	XM_038543830.1	protein_coding	20	c.2829+5132C>T
chr7	74538148	C	T	PASS	intron_variant	MODIFIER	PTPRM	PTPRM	transcript	XM_038543831.1	protein_coding	19	c.2754+5132C>T
chr7	74538148	C	T	PASS	intron_variant	MODIFIER	PTPRM	PTPRM	transcript	XM_038543832.1	protein_coding	18	c.2790+5132C>T
chr7	74538148	C	T	PASS	intron_variant	MODIFIER	PTPRM	PTPRM	transcript	XM_038543833.1	protein_coding	19	c.2754+5132C>T
chr7	74538148	C	T	PASS	intron_variant	MODIFIER	PTPRM	PTPRM	transcript	XM_038543834.1	protein_coding	17	c.2715+5132C>T
chr7	74538148	C	T	PASS	intron_variant	MODIFIER	PTPRM	PTPRM	transcript	XM_038543835.1	protein_coding	16	c.2049+5132C>T
chr7	74831412	G	A	PASS	intergenic_region	MODIFIER	PTPRM-RAB12	PTPRM-RAB12	intergenic_region	PTPRM_3-RAB12_3		-1	n.74831412G>A
chr7	76069078	G	T	PASS	intergenic_region	MODIFIER	LOC111096825-LOC106559070	LOC111096825-LOC106559070	intergenic_region	LOC111096825_3-LOC106559070_3		-1	n.76069078G>T
chr7	76407708	G	A	PASS	intergenic_region	MODIFIER	LOC111096829-APCDD1	LOC111096829-APCDD1	intergenic_region	LOC111096829_3-APCDD1_3		-1	n.76407708G>A
chr7	78305260	G	C	VQSRTrancheSNP99.90to100.00	intron_variant	MODIFIER	PTPN2	PTPN2	transcript	XM_038543926.1	protein_coding	2	c.161-14929C>G
chr7	78305260	G	C	VQSRTrancheSNP99.90to100.00	intron_variant	MODIFIER	PTPN2	PTPN2	transcript	XM_038543928.1	protein_coding	2	c.161-14929C>G
chr7	78305260	G	C	VQSRTrancheSNP99.90to100.00	intron_variant	MODIFIER	PTPN2	PTPN2	transcript	XM_038543927.1	protein_coding	2	c.161-14929C>G
chr7	78305283	A	T	PASS	intron_variant	MODIFIER	PTPN2	PTPN2	transcript	XM_038543926.1	protein_coding	2	c.161-14952T>A
chr7	78305283	A	T	PASS	intron_variant	MODIFIER	PTPN2	PTPN2	transcript	XM_038543928.1	protein_coding	2	c.161-14952T>A
chr7	78305283	A	T	PASS	intron_variant	MODIFIER	PTPN2	PTPN2	transcript	XM_038543927.1	protein_coding	2	c.161-14952T>A
chr7	78825142	G	A	PASS	intron_variant	MODIFIER	MYO5B	MYO5B	transcript	XM_038543976.1	protein_coding	1	c.27+61103G>A
chr7	79248028	C	T	PASS	intron_variant	MODIFIER	LOC119872624	LOC119872624	transcript	XR_005362721.1	pseudogene	2	n.469-1063G>A
chr7	80511782	C	T	PASS	intron_variant	MODIFIER	LOC119872627	LOC119872627	transcript	XM_038543996.1	protein_coding	6	c.-17+57666C>T
chr7	80511782	C	T	PASS	intron_variant	MODIFIER	LOC119872627	LOC119872627	transcript	XM_038543997.1	protein_coding	3	c.-17+57666C>T
chr7	80511782	C	T	PASS	intron_variant	MODIFIER	LOC119872627	LOC119872627	transcript	XM_038543999.1	protein_coding	4	c.-17+57666C>T
chr7	80511782	C	T	PASS	intron_variant	MODIFIER	LOC119872627	LOC119872627	transcript	XM_038543998.1	protein_coding	7	c.-17+57666C>T
chr7	80511782	C	T	PASS	intron_variant	MODIFIER	LOC119872627	LOC119872627	transcript	XM_038544000.1	protein_coding	2	c.-17+57666C>T
chr7	80511782	C	T	PASS	intron_variant	MODIFIER	LOC119872627	LOC119872627	transcript	XM_038543995.1	protein_coding	1	c.5+31114C>T
chr7	80511782	C	T	PASS	intron_variant	MODIFIER	LOC119872627	LOC119872627	transcript	XM_038544003.1	protein_coding	1	c.-17+26607C>T
chr7	80511782	C	T	PASS	intron_variant	MODIFIER	LOC119872627	LOC119872627	transcript	XM_038544002.1	protein_coding	1	c.-17+20391C>T
chr7	80511782	C	T	PASS	intron_variant	MODIFIER	LOC119872627	LOC119872627	transcript	XM_038544004.1	protein_coding	1	c.-17+15861C>T
chr7	80511782	C	T	PASS	intron_variant	MODIFIER	LOC119872627	LOC119872627	transcript	XM_038544001.1	protein_coding	1	c.-17+14297C>T
chr7	80790193	C	T	PASS	intron_variant	MODIFIER	MAPK4	MAPK4	transcript	XM_038544006.1	protein_coding	1	c.-853+16909C>T
chr7	80790193	C	T	PASS	intron_variant	MODIFIER	MAPK4	MAPK4	transcript	XM_038544007.1	protein_coding	1	c.-979+16909C>T
chr7	80790193	C	T	PASS	intron_variant	MODIFIER	MAPK4	MAPK4	transcript	XM_038544009.1	protein_coding	1	c.-853+16420C>T
chr8	13700196	T	C	PASS	intergenic_region	MODIFIER	LOC119876467-CFL2	LOC119876467-CFL2	intergenic_region	LOC119876467-CFL2_3		-1	n.13700196T>C
chr8	15781011	AGAT	A	PASS	intron_variant	MODIFIER	SLC25A21	SLC25A21	transcript	XM_038544544.1	protein_coding	1	c.70+95081_70+95083delATC
chr8	15781011	AGAT	A	PASS	intron_variant	MODIFIER	SLC25A21	SLC25A21	transcript	XM_038544549.1	protein_coding	1	c.-139+95081_-139+95083delATC
chr8	15781011	AGAT	A	PASS	intron_variant	MODIFIER	SLC25A21	SLC25A21	transcript	XM_038544545.1	protein_coding	1	c.70+95081_70+95083delATC
chr8	15781011	AGAT	A	PASS	intron_variant	MODIFIER	SLC25A21	SLC25A21	transcript	XM_038544546.1	protein_coding	1	c.70+95081_70+95083delATC
chr8	15781011	AGAT	A	PASS	intron_variant	MODIFIER	SLC25A21	SLC25A21	transcript	XM_038544547.1	protein_coding	2	c.-21+83416_-21+83418delATC
chr8	29321372	C	G	PASS	upstream_gene_variant	MODIFIER	LOC106559160	LOC106559160	transcript	XR_005363260.1	pseudogene	-1	n.-3906G>C
chr8	29321372	C	G	PASS	downstream_gene_variant	MODIFIER	FERMT2	FERMT2	transcript	XM_038544738.1	protein_coding	-1	c.*4887G>C
chr8	29321372	C	G	PASS	downstream_gene_variant	MODIFIER	FERMT2	FERMT2	transcript	XM_038544733.1	protein_coding	-1	c.*4887G>C
chr8	29321372	C	G	PASS	downstream_gene_variant	MODIFIER	FERMT2	FERMT2	transcript	XM_038544734.1	protein_coding	-1	c.*4887G>C
chr8	29321372	C	G	PASS	downstream_gene_variant	MODIFIER	FERMT2	FERMT2	transcript	XM_038544736.1	protein_coding	-1	c.*4887G>C
chr8	29321372	C	G	PASS	downstream_gene_variant	MODIFIER	FERMT2	FERMT2	transcript	XM_038544737.1	protein_coding	-1	c.*4887G>C
chr8	29321372	C	G	PASS	downstream_gene_variant	MODIFIER	FERMT2	FERMT2	transcript	XM_038544740.1	protein_coding	-1	c.*4887G>C
chr8	29321372	C	G	PASS	downstream_gene_variant	MODIFIER	FERMT2	FERMT2	transcript	XM_038544739.1	protein_coding	-1	c.*4887G>C
chr8	29321372	C	G	PASS	intron_variant	MODIFIER	LOC106559102	LOC106559102	transcript	XR_005363259.1	pseudogene	2	n.617+57894C>G
chr8	29779339	A	G	PASS	intergenic_region	MODIFIER	LOC100686587-LOC100686192	LOC100686587-LOC100686192	intergenic_region	LOC100686587_3-LOC100686192_3		-1	n.29779339A>G
chr8	30793229	C	T	PASS	intron_variant	MODIFIER	SAMD4A	SAMD4A	transcript	XM_038544761.1	protein_coding	2	c.196+12707C>T
chr8	30793229	C	T	PASS	intron_variant	MODIFIER	SAMD4A	SAMD4A	transcript	XM_038544762.1	protein_coding	2	c.196+12707C>T
chr8	32723340	C	T	PASS	downstream_gene_variant	MODIFIER	LOC100687065	LOC100687065	transcript	XM_038545969.1	protein_coding	-1	c.*1014C>T
chr8	32723340	C	T	PASS	intergenic_region	MODIFIER	LOC100687065-OTX2	LOC100687065-OTX2	intergenic_region	LOC100687065_3-OTX2_3		-1	n.32723340C>T
chr8	45870767	C	CA	PASS	intron_variant	MODIFIER	RGS6	RGS6	transcript	XM_038545143.1	protein_coding	2	c.84+152949_84+152950insA
chr8	45870767	C	CA	PASS	intron_variant	MODIFIER	RGS6	RGS6	transcript	XM_038545148.1	protein_coding	2	c.84+152949_84+152950insA
chr8	45870767	C	CA	PASS	intron_variant	MODIFIER	RGS6	RGS6	transcript	XM_038545144.1	protein_coding	4	c.84+152949_84+152950insA
chr8	45870767	C	CA	PASS	intron_variant	MODIFIER	RGS6	RGS6	transcript	XM_038545146.1	protein_coding	3	c.84+152949_84+152950insA
chr8	45870767	C	CA	PASS	intron_variant	MODIFIER	RGS6	RGS6	transcript	XM_038545149.1	protein_coding	2	c.84+152949_84+152950insA
chr8	45870767	C	CA	PASS	intron_variant	MODIFIER	RGS6	RGS6	transcript	XM_038545150.1	protein_coding	2	c.84+152949_84+152950insA
chr8	45870767	C	CA	PASS	intron_variant	MODIFIER	RGS6	RGS6	transcript	XM_038545151.1	protein_coding	2	c.84+152949_84+152950insA
chr8	45870767	C	CA	PASS	intron_variant	MODIFIER	RGS6	RGS6	transcript	XM_038545152.1	protein_coding	2	c.84+152949_84+152950insA
chr8	45870767	C	CA	PASS	intron_variant	MODIFIER	RGS6	RGS6	transcript	XM_038545155.1	protein_coding	2	c.84+152949_84+152950insA
chr8	45870767	C	CA	PASS	intron_variant	MODIFIER	RGS6	RGS6	transcript	XM_038545157.1	protein_coding	2	c.84+152949_84+152950insA
chr8	45870767	C	CA	PASS	intron_variant	MODIFIER	RGS6	RGS6	transcript	XM_038545154.1	protein_coding	2	c.84+152949_84+152950insA
chr8	45870767	C	CA	PASS	intron_variant	MODIFIER	RGS6	RGS6	transcript	XM_038545153.1	protein_coding	2	c.84+152949_84+152950insA
chr8	45870767	C	CA	PASS	intron_variant	MODIFIER	RGS6	RGS6	transcript	XM_038545147.1	protein_coding	2	c.84+152949_84+152950insA
chr8	55552412	G	C	PASS	intergenic_region	MODIFIER	LOC119873014-LOC111097126	LOC119873014-LOC111097126	intergenic_region	LOC119873014_3-LOC111097126_3		-1	n.55552412G>C
chr8	65371273	A	G	PASS	3_prime_UTR_variant	MODIFIER	ATG2B	ATG2B	transcript	XM_038545657.1	protein_coding	42	c.*2796T>C
chr8	65371273	A	G	PASS	3_prime_UTR_variant	MODIFIER	ATG2B	ATG2B	transcript	XM_038545660.1	protein_coding	42	c.*2796T>C
chr8	65371273	A	G	PASS	3_prime_UTR_variant	MODIFIER	ATG2B	ATG2B	transcript	XM_038545661.1	protein_coding	42	c.*2796T>C
chr8	65371273	A	G	PASS	3_prime_UTR_variant	MODIFIER	ATG2B	ATG2B	transcript	XM_038545658.1	protein_coding	42	c.*2796T>C
chr8	65371273	A	G	PASS	3_prime_UTR_variant	MODIFIER	ATG2B	ATG2B	transcript	XM_038545659.1	protein_coding	42	c.*2796T>C
chr8	67119484	C	T	PASS	intergenic_region	MODIFIER	LOC119873026-LOC111097245	LOC119873026-LOC111097245	intergenic_region	LOC119873026_3-LOC111097245_3		-1	n.67119484C>T
chr8	70713933	CAT	C	PASS	downstream_gene_variant	MODIFIER	ZNF839	ZNF839	transcript	XM_038545788.1	protein_coding	-1	c.*4217_*4218delAT
chr8	70713933	CAT	C	PASS	downstream_gene_variant	MODIFIER	CINP	CINP	transcript	XM_038545983.1	protein_coding	-1	c.*1259_*1260delAT
chr8	70713933	CAT	C	PASS	intergenic_region	MODIFIER	ZNF839-CINP	ZNF839-CINP	intergenic_region	ZNF839_3-CINP_3		-1	n.70713934_70713935delAT
chr8	70948037	G	A	PASS	intron_variant	MODIFIER	RCOR1	RCOR1	transcript	XM_038545794.1	protein_coding	2	c.376+36051G>A
chr8	70948037	G	A	PASS	intron_variant	MODIFIER	RCOR1	RCOR1	transcript	XM_038545795.1	protein_coding	2	c.49+36051G>A
chr8	70948037	G	A	PASS	intron_variant	MODIFIER	RCOR1	RCOR1	transcript	XM_038545796.1	protein_coding	2	c.49+36051G>A
chr8	72282903	C	A	PASS	intergenic_region	MODIFIER	KIF26A-LOC102157361	KIF26A-LOC102157361	intergenic_region	KIF26A_3-LOC102157361_3		-1	n.72282903C>A
chr8	72389396	G	A	PASS	intergenic_region	MODIFIER	KIF26A-LOC102157361	KIF26A-LOC102157361	intergenic_region	KIF26A_3-LOC102157361_3		-1	n.72389396G>A
chr8	72613868	G	T	PASS	intergenic_region	MODIFIER	TMEM179-LOC119873034	TMEM179-LOC119873034	intergenic_region	TMEM179_3-LOC119873034_2		-1	n.72613868G>T
chr8	72645638	C	T	PASS	downstream_gene_variant	MODIFIER	LOC119873034	LOC119873034	transcript	XR_005362979.1	pseudogene	-1	n.*3267C>T
chr8	72645638	C	T	PASS	non_coding_transcript_exon_variant	MODIFIER	LOC119873033	LOC119873033	transcript	XR_005362978.1	pseudogene	1	n.25G>A
chr8	72839158	A	T	PASS	upstream_gene_variant	MODIFIER	AHNAK2	AHNAK2	transcript	XM_038545918.1	protein_coding	-1	c.-2220T>A
chr8	72839158	A	T	PASS	upstream_gene_variant	MODIFIER	LOC119876532	LOC119876532	transcript	XM_038545989.1	protein_coding	-1	c.-2582A>T
chr8	72839158	A	T	PASS	upstream_gene_variant	MODIFIER	AHNAK2	AHNAK2	transcript	XM_038545919.1	protein_coding	-1	c.-2220T>A
chr8	72839158	A	T	PASS	intergenic_region	MODIFIER	AHNAK2-LOC119876532	AHNAK2-LOC119876532	intergenic_region	AHNAK2_3-LOC119876532		-1	n.72839158A>T
chr8	75486824	C	A	PASS	intragenic_variant	MODIFIER	LOC119876560	LOC119876560	gene_variant	LOC119876560		-1	n.75486824C>A
chr9	892466	T	TGCTCCTCCTG	PASS	intergenic_region	MODIFIER	CD7-CSNK1D	CD7-CSNK1D	intergenic_region	CD7_3-CSNK1D_3		-1	n.892466_892467insGCTCCTCCTG
chr9	1253456	G	A	PASS	upstream_gene_variant	MODIFIER	LOC119873207	LOC119873207	transcript	XM_038546309.1	protein_coding	-1	c.-4043C>T
chr9	1253456	G	A	PASS	intron_variant	MODIFIER	P4HB	P4HB	transcript	XM_038546310.1	protein_coding	2	c.358+496G>A
chr9	1312386	C	T	PASS	intron_variant	MODIFIER	SLC25A10	SLC25A10	transcript	XM_038546319.1	protein_coding	2	c.213+183G>A
chr9	1312386	C	T	PASS	intron_variant	MODIFIER	SLC25A10	SLC25A10	transcript	XM_038546318.1	protein_coding	2	c.144+183G>A
chr9	1328150	G	A	PASS	synonymous_variant	LOW	HGS	HGS	transcript	NM_001286955.1_3	protein_coding	14	c.1173C>T	p.Ser391Ser
chr9	1328150	G	A	PASS	synonymous_variant	LOW	HGS	HGS	transcript	NM_001286956.1_3	protein_coding	14	c.1173C>T	p.Ser391Ser
chr9	1417601	G	A	PASS	intron_variant	MODIFIER	NPLOC4	NPLOC4	transcript	XM_038546327.1	protein_coding	12	c.1282-2031G>A
chr9	1417601	G	A	PASS	intron_variant	MODIFIER	NPLOC4	NPLOC4	transcript	XM_038546328.1	protein_coding	11	c.1102-2031G>A
chr9	1523201	C	T	PASS	intron_variant	MODIFIER	BAHCC1	BAHCC1	transcript	XM_038546333.1	protein_coding	4	c.2218+95G>A
chr9	2293558	G	A	PASS	intron_variant	MODIFIER	RNF213	RNF213	transcript	XM_038546364.1	protein_coding	52	c.13468+191C>T
chr9	2293558	G	A	PASS	intron_variant	MODIFIER	RNF213	RNF213	transcript	XM_038546362.1	protein_coding	51	c.13465+191C>T
chr9	2293558	G	A	PASS	intron_variant	MODIFIER	RNF213	RNF213	transcript	XM_038546363.1	protein_coding	51	c.13465+191C>T
chr9	2293558	G	A	PASS	intron_variant	MODIFIER	RNF213	RNF213	transcript	XR_005364131.1	pseudogene	52	n.13639+191C>T
chr9	2558512	C	T	PASS	intron_variant	MODIFIER	TBC1D16	TBC1D16	transcript	XM_038546378.1	protein_coding	3	c.767+22251C>T
chr9	2558512	C	T	PASS	intron_variant	MODIFIER	TBC1D16	TBC1D16	transcript	XM_038546379.1	protein_coding	3	c.767+22251C>T
chr9	2558512	C	T	PASS	intron_variant	MODIFIER	TBC1D16	TBC1D16	transcript	XM_038546385.1	protein_coding	3	c.767+22251C>T
chr9	2558512	C	T	PASS	intron_variant	MODIFIER	TBC1D16	TBC1D16	transcript	XM_038546384.1	protein_coding	3	c.767+22251C>T
chr9	2558512	C	T	PASS	intron_variant	MODIFIER	TBC1D16	TBC1D16	transcript	XM_038546381.1	protein_coding	3	c.767+22251C>T
chr9	2558512	C	T	PASS	intron_variant	MODIFIER	TBC1D16	TBC1D16	transcript	XM_038546382.1	protein_coding	3	c.767+22251C>T
chr9	2558512	C	T	PASS	intron_variant	MODIFIER	TBC1D16	TBC1D16	transcript	XM_038546383.1	protein_coding	3	c.767+22251C>T
chr9	2558512	C	T	PASS	intron_variant	MODIFIER	TBC1D16	TBC1D16	transcript	XR_005364134.1	pseudogene	3	n.890+22251C>T
chr9	2558512	C	T	PASS	intron_variant	MODIFIER	TBC1D16	TBC1D16	transcript	XR_005364135.1	pseudogene	3	n.890+22251C>T
chr9	2558512	C	T	PASS	intron_variant	MODIFIER	TBC1D16	TBC1D16	transcript	XM_038546380.1	protein_coding	3	c.767+22251C>T
chr9	2715359	C	G	PASS	downstream_gene_variant	MODIFIER	CBX2	CBX2	transcript	XM_038546389.1	protein_coding	-1	c.*1047G>C
chr9	2715359	C	G	PASS	downstream_gene_variant	MODIFIER	CBX2	CBX2	transcript	XM_038546390.1	protein_coding	-1	c.*1047G>C
chr9	2715359	C	G	PASS	intergenic_region	MODIFIER	CBX8-CBX2	CBX8-CBX2	intergenic_region	CBX8_3-CBX2_3		-1	n.2715359C>G
chr9	2844642	C	T	PASS	intron_variant	MODIFIER	RBFOX3	RBFOX3	transcript	XM_038546405.1	protein_coding	1	c.-330+37199C>T
chr9	2844642	C	T	PASS	intron_variant	MODIFIER	RBFOX3	RBFOX3	transcript	XM_038546408.1	protein_coding	1	c.-495-14600C>T
chr9	2844642	C	T	PASS	intron_variant	MODIFIER	RBFOX3	RBFOX3	transcript	XM_038546397.1	protein_coding	1	c.-535-14600C>T
chr9	2844642	C	T	PASS	intron_variant	MODIFIER	RBFOX3	RBFOX3	transcript	XM_038546398.1	protein_coding	1	c.-535-14600C>T
chr9	2844642	C	T	PASS	intron_variant	MODIFIER	RBFOX3	RBFOX3	transcript	XM_038546399.1	protein_coding	1	c.-330+30361C>T
chr9	2844642	C	T	PASS	intron_variant	MODIFIER	RBFOX3	RBFOX3	transcript	XM_038546403.1	protein_coding	1	c.-745-14600C>T
chr9	2844642	C	T	PASS	intron_variant	MODIFIER	RBFOX3	RBFOX3	transcript	XM_038546404.1	protein_coding	1	c.-330+30371C>T
chr9	2844642	C	T	PASS	intron_variant	MODIFIER	RBFOX3	RBFOX3	transcript	XM_038546402.1	protein_coding	1	c.-330+166C>T
chr9	3009089	G	A	PASS	intron_variant	MODIFIER	RBFOX3	RBFOX3	transcript	XM_038546405.1	protein_coding	2	c.-181-64778G>A
chr9	3009089	G	A	PASS	intron_variant	MODIFIER	RBFOX3	RBFOX3	transcript	XM_038546408.1	protein_coding	3	c.-141-64778G>A
chr9	3009089	G	A	PASS	intron_variant	MODIFIER	RBFOX3	RBFOX3	transcript	XM_038546397.1	protein_coding	3	c.-181-64778G>A
chr9	3009089	G	A	PASS	intron_variant	MODIFIER	RBFOX3	RBFOX3	transcript	XM_038546398.1	protein_coding	3	c.-181-64778G>A
chr9	3009089	G	A	PASS	intron_variant	MODIFIER	RBFOX3	RBFOX3	transcript	XM_038546399.1	protein_coding	2	c.-181-64778G>A
chr9	3009089	G	A	PASS	intron_variant	MODIFIER	RBFOX3	RBFOX3	transcript	XM_038546403.1	protein_coding	3	c.-391-53735G>A
chr9	3009089	G	A	PASS	intron_variant	MODIFIER	RBFOX3	RBFOX3	transcript	XM_038546404.1	protein_coding	2	c.-181-64778G>A
chr9	3009089	G	A	PASS	intron_variant	MODIFIER	RBFOX3	RBFOX3	transcript	XM_038546402.1	protein_coding	2	c.-181-64778G>A
chr9	3009089	G	A	PASS	intron_variant	MODIFIER	RBFOX3	RBFOX3	transcript	XM_038546401.1	protein_coding	3	c.-181-64778G>A
chr9	3009089	G	A	PASS	intron_variant	MODIFIER	RBFOX3	RBFOX3	transcript	XM_038546400.1	protein_coding	2	c.-181-64778G>A
chr9	3009089	G	A	PASS	intron_variant	MODIFIER	RBFOX3	RBFOX3	transcript	XM_038546407.1	protein_coding	2	c.-181-64778G>A
chr9	3107470	C	CG	PASS	downstream_gene_variant	MODIFIER	LOC111097275	LOC111097275	transcript	XM_038546412.1	protein_coding	-1	c.*503_*504insC
chr9	3107470	C	CG	PASS	downstream_gene_variant	MODIFIER	LOC111097275	LOC111097275	transcript	XM_038546413.1	protein_coding	-1	c.*503_*504insC
chr9	3107470	C	CG	PASS	intron_variant	MODIFIER	RBFOX3	RBFOX3	transcript	XM_038546405.1	protein_coding	3	c.-73-28383_-73-28382insG
chr9	3107470	C	CG	PASS	intron_variant	MODIFIER	RBFOX3	RBFOX3	transcript	XM_038546408.1	protein_coding	4	c.-34+33496_-34+33497insG
chr9	3107470	C	CG	PASS	intron_variant	MODIFIER	RBFOX3	RBFOX3	transcript	XM_038546397.1	protein_coding	4	c.-73-28383_-73-28382insG
chr9	3107470	C	CG	PASS	intron_variant	MODIFIER	RBFOX3	RBFOX3	transcript	XM_038546398.1	protein_coding	4	c.-73-28383_-73-28382insG
chr9	3107470	C	CG	PASS	intron_variant	MODIFIER	RBFOX3	RBFOX3	transcript	XM_038546399.1	protein_coding	3	c.-73-28383_-73-28382insG
chr9	3107470	C	CG	PASS	intron_variant	MODIFIER	RBFOX3	RBFOX3	transcript	XM_038546403.1	protein_coding	5	c.-73-28383_-73-28382insG
chr9	3107470	C	CG	PASS	intron_variant	MODIFIER	RBFOX3	RBFOX3	transcript	XM_038546404.1	protein_coding	3	c.-73-28383_-73-28382insG
chr9	3107470	C	CG	PASS	intron_variant	MODIFIER	RBFOX3	RBFOX3	transcript	XM_038546402.1	protein_coding	3	c.-73-28383_-73-28382insG
chr9	3107470	C	CG	PASS	intron_variant	MODIFIER	RBFOX3	RBFOX3	transcript	XM_038546401.1	protein_coding	4	c.-73-28383_-73-28382insG
chr9	3107470	C	CG	PASS	intron_variant	MODIFIER	RBFOX3	RBFOX3	transcript	XM_038546400.1	protein_coding	3	c.-73-28383_-73-28382insG
chr9	3107470	C	CG	PASS	intron_variant	MODIFIER	RBFOX3	RBFOX3	transcript	XM_038546407.1	protein_coding	3	c.-73-28383_-73-28382insG
chr9	3119539	C	T	PASS	intron_variant	MODIFIER	RBFOX3	RBFOX3	transcript	XM_038546405.1	protein_coding	3	c.-73-16314C>T
chr9	3119539	C	T	PASS	intron_variant	MODIFIER	RBFOX3	RBFOX3	transcript	XM_038546408.1	protein_coding	4	c.-34+45565C>T
chr9	3119539	C	T	PASS	intron_variant	MODIFIER	RBFOX3	RBFOX3	transcript	XM_038546397.1	protein_coding	4	c.-73-16314C>T
chr9	3119539	C	T	PASS	intron_variant	MODIFIER	RBFOX3	RBFOX3	transcript	XM_038546398.1	protein_coding	4	c.-73-16314C>T
chr9	3119539	C	T	PASS	intron_variant	MODIFIER	RBFOX3	RBFOX3	transcript	XM_038546399.1	protein_coding	3	c.-73-16314C>T
chr9	3119539	C	T	PASS	intron_variant	MODIFIER	RBFOX3	RBFOX3	transcript	XM_038546403.1	protein_coding	5	c.-73-16314C>T
chr9	3119539	C	T	PASS	intron_variant	MODIFIER	RBFOX3	RBFOX3	transcript	XM_038546404.1	protein_coding	3	c.-73-16314C>T
chr9	3119539	C	T	PASS	intron_variant	MODIFIER	RBFOX3	RBFOX3	transcript	XM_038546402.1	protein_coding	3	c.-73-16314C>T
chr9	3119539	C	T	PASS	intron_variant	MODIFIER	RBFOX3	RBFOX3	transcript	XM_038546401.1	protein_coding	4	c.-73-16314C>T
chr9	3119539	C	T	PASS	intron_variant	MODIFIER	RBFOX3	RBFOX3	transcript	XM_038546400.1	protein_coding	3	c.-73-16314C>T
chr9	3119539	C	T	PASS	intron_variant	MODIFIER	RBFOX3	RBFOX3	transcript	XM_038546407.1	protein_coding	3	c.-73-16314C>T
chr9	4488010	C	T	PASS	upstream_gene_variant	MODIFIER	SEPTIN9	SEPTIN9	transcript	XM_038546493.1	protein_coding	-1	c.-1299G>A
chr9	4488010	C	T	PASS	intron_variant	MODIFIER	SEPTIN9	SEPTIN9	transcript	XM_038546489.1	protein_coding	2	c.77-21233G>A
chr9	4488010	C	T	PASS	intron_variant	MODIFIER	SEPTIN9	SEPTIN9	transcript	XM_038546490.1	protein_coding	1	c.55+1380G>A
chr9	4488010	C	T	PASS	intron_variant	MODIFIER	SEPTIN9	SEPTIN9	transcript	XM_038546494.1	protein_coding	1	c.-413-21233G>A
chr9	4488010	C	T	PASS	intron_variant	MODIFIER	SEPTIN9	SEPTIN9	transcript	XM_038546492.1	protein_coding	1	c.23-21233G>A
chr9	4488010	C	T	PASS	intron_variant	MODIFIER	SEPTIN9	SEPTIN9	transcript	XM_038546491.1	protein_coding	1	c.26-21233G>A
chr9	4566750	G	C	PASS	intergenic_region	MODIFIER	SEPTIN9-LOC119873403	SEPTIN9-LOC119873403	intergenic_region	SEPTIN9_3-LOC119873403_3		-1	n.4566750G>C
chr9	4849070	G	A	PASS	intron_variant	MODIFIER	MGAT5B	MGAT5B	transcript	XM_038546503.1	protein_coding	2	c.181+2076C>T
chr9	4849070	G	A	PASS	intron_variant	MODIFIER	MGAT5B	MGAT5B	transcript	XM_038546505.1	protein_coding	2	c.127+2076C>T
chr9	4849070	G	A	PASS	intron_variant	MODIFIER	MGAT5B	MGAT5B	transcript	XM_038546504.1	protein_coding	2	c.181+2076C>T
chr9	4990806	C	T	PASS	intron_variant	MODIFIER	LOC111097288	LOC111097288	transcript	XR_005364181.1	pseudogene	1	n.235-710C>T
chr9	4990806	C	T	PASS	intron_variant	MODIFIER	LOC111097288	LOC111097288	transcript	XR_005364180.1	pseudogene	1	n.235-710C>T
chr9	4990806	C	T	PASS	intron_variant	MODIFIER	LOC111097288	LOC111097288	transcript	XR_005364182.1	pseudogene	1	n.235-710C>T
chr9	10254424	C	G	PASS	intron_variant	MODIFIER	LOC119873422	LOC119873422	transcript	XR_005363994.1	pseudogene	1	n.76+46285G>C
chr9	29163975	C	T	PASS	upstream_gene_variant	MODIFIER	KIF2B	KIF2B	transcript	XM_038547754.1	protein_coding	-1	c.-5090C>T
chr9	29163975	C	T	PASS	intergenic_region	MODIFIER	LOC111097385-KIF2B	LOC111097385-KIF2B	intergenic_region	LOC111097385_3-KIF2B_3		-1	n.29163975C>T
chr9	39902971	T	G	PASS	intron_variant	MODIFIER	ASIC2	ASIC2	transcript	XM_038548134.1	protein_coding	1	c.715-60766T>G
chr9	39902971	T	G	PASS	intron_variant	MODIFIER	ASIC2	ASIC2	transcript	XM_038548136.1	protein_coding	1	c.556-60766T>G
chr9	39902971	T	G	PASS	intron_variant	MODIFIER	ASIC2	ASIC2	transcript	XM_038548135.1	protein_coding	1	c.556-60766T>G
chr9	49671277	G	A	PASS	upstream_gene_variant	MODIFIER	LOC119876592	LOC119876592	transcript	XM_038546055.1	protein_coding	-1	c.-4792C>T
chr9	49671277	G	A	PASS	downstream_gene_variant	MODIFIER	LOC607807	LOC607807	transcript	XM_038546169.1	protein_coding	-1	c.*1912C>T
chr9	49671277	G	A	PASS	intergenic_region	MODIFIER	LOC119876592-LOC607807	LOC119876592-LOC607807	intergenic_region	LOC119876592-LOC607807_2		-1	n.49671277G>A
chr9	51966418	A	G	PASS	upstream_gene_variant	MODIFIER	LOC111097481	LOC111097481	transcript	XR_005364871.1	pseudogene	-1	n.-925T>C
chr9	51966418	A	G	PASS	upstream_gene_variant	MODIFIER	LOC111097481	LOC111097481	transcript	XR_005364875.1	pseudogene	-1	n.-518T>C
chr9	51966418	A	G	PASS	upstream_gene_variant	MODIFIER	LOC111097481	LOC111097481	transcript	XR_005364876.1	pseudogene	-1	n.-222T>C
chr9	51966418	A	G	PASS	downstream_gene_variant	MODIFIER	TTF1	TTF1	transcript	XM_038548947.1	protein_coding	-1	c.*4270A>G
chr9	51966418	A	G	PASS	downstream_gene_variant	MODIFIER	TTF1	TTF1	transcript	XM_038548949.1	protein_coding	-1	c.*4929A>G
chr9	51966418	A	G	PASS	downstream_gene_variant	MODIFIER	TTF1	TTF1	transcript	XM_038548948.1	protein_coding	-1	c.*4270A>G
chr9	51966418	A	G	PASS	intron_variant	MODIFIER	LOC111097481	LOC111097481	transcript	XR_005364873.1	pseudogene	1	n.2593+443T>C
chr9	51966418	A	G	PASS	intron_variant	MODIFIER	LOC111097481	LOC111097481	transcript	XR_005364872.1	pseudogene	1	n.301-2073T>C
chr9	51966418	A	G	PASS	intron_variant	MODIFIER	LOC111097481	LOC111097481	transcript	XR_005364874.1	pseudogene	2	n.352-2073T>C
chr9	51985199	A	C	PASS	upstream_gene_variant	MODIFIER	LOC111097481	LOC111097481	transcript	XR_005364872.1	pseudogene	-1	n.-1887T>G
chr9	51985199	A	C	PASS	upstream_gene_variant	MODIFIER	LOC111097481	LOC111097481	transcript	XR_005364874.1	pseudogene	-1	n.-1884T>G
chr9	51985199	A	C	PASS	intron_variant	MODIFIER	SETX	SETX	transcript	XM_038548937.1	protein_coding	2	c.-69+105A>C
chr9	51985199	A	C	PASS	intron_variant	MODIFIER	SETX	SETX	transcript	XM_038548938.1	protein_coding	2	c.-69+105A>C
chr9	51985199	A	C	PASS	intron_variant	MODIFIER	SETX	SETX	transcript	XM_038548941.1	protein_coding	2	c.-8+105A>C
chr9	51985199	A	C	PASS	intron_variant	MODIFIER	SETX	SETX	transcript	XM_038548946.1	protein_coding	2	c.-69+105A>C
chr9	51985199	A	C	PASS	intron_variant	MODIFIER	SETX	SETX	transcript	XR_005364868.1	pseudogene	2	n.246+105A>C
chr9	51985199	A	C	PASS	intron_variant	MODIFIER	SETX	SETX	transcript	XR_005364869.1	pseudogene	2	n.246+105A>C
chr9	51985199	A	C	PASS	intron_variant	MODIFIER	SETX	SETX	transcript	XM_038548944.1	protein_coding	2	c.-69+105A>C
chr9	51985199	A	C	PASS	intron_variant	MODIFIER	SETX	SETX	transcript	XM_038548945.1	protein_coding	2	c.-69+105A>C
chr9	51985199	A	C	PASS	intron_variant	MODIFIER	SETX	SETX	transcript	XM_038548940.1	protein_coding	2	c.-8+105A>C
chr9	51985199	A	C	PASS	intron_variant	MODIFIER	SETX	SETX	transcript	XM_038548943.1	protein_coding	2	c.-69+105A>C
chr9	51985199	A	C	PASS	intron_variant	MODIFIER	SETX	SETX	transcript	XM_038548939.1	protein_coding	2	c.-69+105A>C
chr9	51985199	A	C	PASS	intron_variant	MODIFIER	SETX	SETX	transcript	XM_038548942.1	protein_coding	2	c.-8+105A>C
chr9	55885671	C	T	PASS	upstream_gene_variant	MODIFIER	NIBAN2	NIBAN2	transcript	XM_038549293.1	protein_coding	-1	c.-4038C>T
chr9	55885671	C	T	PASS	intergenic_region	MODIFIER	LOC100684235-NIBAN2	LOC100684235-NIBAN2	intergenic_region	LOC100684235_3-NIBAN2_3		-1	n.55885671C>T
chr9	55895107	AC	A	PASS	intron_variant	MODIFIER	NIBAN2	NIBAN2	transcript	XM_038549293.1	protein_coding	1	c.55+5345delC
chr9	55918727	C	T	PASS	intron_variant	MODIFIER	NIBAN2	NIBAN2	transcript	XM_038549293.1	protein_coding	1	c.56-2443C>T
chr9	55921948	C	T	PASS	intron_variant	MODIFIER	NIBAN2	NIBAN2	transcript	XM_038549293.1	protein_coding	2	c.186+648C>T
chr9	55922541	C	T	PASS	intron_variant	MODIFIER	NIBAN2	NIBAN2	transcript	XM_038549293.1	protein_coding	2	c.186+1241C>T
chr9	55922780	C	T	PASS	intron_variant	MODIFIER	NIBAN2	NIBAN2	transcript	XM_038549293.1	protein_coding	2	c.186+1480C>T
chr9	55924765	G	T	PASS	intron_variant	MODIFIER	NIBAN2	NIBAN2	transcript	XM_038549293.1	protein_coding	2	c.187-1991G>T
chr9	55925077	C	T	PASS	intron_variant	MODIFIER	NIBAN2	NIBAN2	transcript	XM_038549293.1	protein_coding	2	c.187-1679C>T
chr9	55926524	C	G	PASS	intron_variant	MODIFIER	NIBAN2	NIBAN2	transcript	XM_038549293.1	protein_coding	2	c.187-232C>G
chr9	55929127	C	T	PASS	intron_variant	MODIFIER	NIBAN2	NIBAN2	transcript	XM_038549293.1	protein_coding	4	c.421+500C>T
chr9	55929337	G	A	PASS	intron_variant	MODIFIER	NIBAN2	NIBAN2	transcript	XM_038549293.1	protein_coding	4	c.422-389G>A
chr9	55974646	G	A	PASS	upstream_gene_variant	MODIFIER	LRSAM1	LRSAM1	transcript	XM_038549304.1	protein_coding	-1	c.-4878C>T
chr9	55974646	G	A	PASS	downstream_gene_variant	MODIFIER	LOC119873368	LOC119873368	transcript	XR_005364959.1	pseudogene	-1	n.*1156G>A
chr9	55974646	G	A	PASS	intron_variant	MODIFIER	LRSAM1	LRSAM1	transcript	XM_038549301.1	protein_coding	7	c.322-407C>T
chr9	55974646	G	A	PASS	intron_variant	MODIFIER	LRSAM1	LRSAM1	transcript	XM_038549302.1	protein_coding	7	c.322-407C>T
chr9	55974646	G	A	PASS	intron_variant	MODIFIER	LRSAM1	LRSAM1	transcript	XM_038549303.1	protein_coding	7	c.322-407C>T
chr9	56021552	A	G	PASS	intron_variant	MODIFIER	GARNL3	GARNL3	transcript	XM_038549294.1	protein_coding	29	c.3059+218T>C
chr9	56021552	A	G	PASS	intron_variant	MODIFIER	GARNL3	GARNL3	transcript	XM_038549298.1	protein_coding	27	c.2876+218T>C
chr9	56021552	A	G	PASS	intron_variant	MODIFIER	GARNL3	GARNL3	transcript	XM_038549300.1	protein_coding	28	c.2807+218T>C
chr9	56021552	A	G	PASS	intron_variant	MODIFIER	GARNL3	GARNL3	transcript	XM_038549299.1	protein_coding	28	c.2810+218T>C
chr9	56021552	A	G	PASS	intron_variant	MODIFIER	GARNL3	GARNL3	transcript	XM_038549296.1	protein_coding	29	c.2945+218T>C
chr9	56021552	A	G	PASS	intron_variant	MODIFIER	GARNL3	GARNL3	transcript	XM_038549295.1	protein_coding	29	c.2984+218T>C
chr9	56021552	A	G	PASS	intron_variant	MODIFIER	GARNL3	GARNL3	transcript	XM_038549297.1	protein_coding	29	c.2945+218T>C
chr9	56060019	T	A	PASS	downstream_gene_variant	MODIFIER	LOC111097496	LOC111097496	transcript	XR_005364958.1	pseudogene	-1	n.*312A>T
chr9	56060019	T	A	PASS	intron_variant	MODIFIER	GARNL3	GARNL3	transcript	XM_038549294.1	protein_coding	14	c.1217+260A>T
chr9	56060019	T	A	PASS	intron_variant	MODIFIER	GARNL3	GARNL3	transcript	XM_038549298.1	protein_coding	12	c.1034+260A>T
chr9	56060019	T	A	PASS	intron_variant	MODIFIER	GARNL3	GARNL3	transcript	XM_038549300.1	protein_coding	13	c.965+260A>T
chr9	56060019	T	A	PASS	intron_variant	MODIFIER	GARNL3	GARNL3	transcript	XM_038549299.1	protein_coding	13	c.968+260A>T
chr9	56060019	T	A	PASS	intron_variant	MODIFIER	GARNL3	GARNL3	transcript	XM_038549296.1	protein_coding	14	c.1103+260A>T
chr9	56060019	T	A	PASS	intron_variant	MODIFIER	GARNL3	GARNL3	transcript	XM_038549295.1	protein_coding	14	c.1142+260A>T
chr9	56060019	T	A	PASS	intron_variant	MODIFIER	GARNL3	GARNL3	transcript	XM_038549297.1	protein_coding	14	c.1103+260A>T
chr9	56122071	C	T	PASS	intron_variant	MODIFIER	GARNL3	GARNL3	transcript	XM_038549294.1	protein_coding	3	c.333+6606G>A
chr9	56122071	C	T	PASS	intron_variant	MODIFIER	GARNL3	GARNL3	transcript	XM_038549298.1	protein_coding	1	c.144+6606G>A
chr9	56122071	C	T	PASS	intron_variant	MODIFIER	GARNL3	GARNL3	transcript	XM_038549300.1	protein_coding	2	c.75+6606G>A
chr9	56122071	C	T	PASS	intron_variant	MODIFIER	GARNL3	GARNL3	transcript	XM_038549299.1	protein_coding	2	c.78+6606G>A
chr9	56122071	C	T	PASS	intron_variant	MODIFIER	GARNL3	GARNL3	transcript	XM_038549296.1	protein_coding	3	c.213+6606G>A
chr9	56122071	C	T	PASS	intron_variant	MODIFIER	GARNL3	GARNL3	transcript	XM_038549295.1	protein_coding	3	c.252+6606G>A
chr9	56122071	C	T	PASS	intron_variant	MODIFIER	GARNL3	GARNL3	transcript	XM_038549297.1	protein_coding	3	c.213+6606G>A
chr9	56161018	G	T	PASS	intron_variant	MODIFIER	GARNL3	GARNL3	transcript	XM_038549294.1	protein_coding	1	c.92+4243C>A
chr9	56161018	G	T	PASS	intron_variant	MODIFIER	GARNL3	GARNL3	transcript	XM_038549296.1	protein_coding	1	c.-29+4867C>A
chr9	56161018	G	T	PASS	intron_variant	MODIFIER	GARNL3	GARNL3	transcript	XM_038549295.1	protein_coding	1	c.11+4913C>A
chr9	56161018	G	T	PASS	intron_variant	MODIFIER	GARNL3	GARNL3	transcript	XM_038549297.1	protein_coding	1	c.-29+5130C>A
chr9	56204564	T	C	PASS	intron_variant	MODIFIER	RALGPS1	RALGPS1	transcript	XM_038549309.1	protein_coding	12	c.911-7654A>G
chr9	56204564	T	C	PASS	intron_variant	MODIFIER	RALGPS1	RALGPS1	transcript	XM_038549316.1	protein_coding	12	c.911-7654A>G
chr9	56204564	T	C	PASS	intron_variant	MODIFIER	RALGPS1	RALGPS1	transcript	XM_038549310.1	protein_coding	13	c.911-7654A>G
chr9	56204564	T	C	PASS	intron_variant	MODIFIER	RALGPS1	RALGPS1	transcript	XM_038549317.1	protein_coding	12	c.911-7654A>G
chr9	56204564	T	C	PASS	intron_variant	MODIFIER	RALGPS1	RALGPS1	transcript	XM_038549311.1	protein_coding	12	c.911-7654A>G
chr9	56204564	T	C	PASS	intron_variant	MODIFIER	RALGPS1	RALGPS1	transcript	XM_038549314.1	protein_coding	12	c.911-7654A>G
chr9	56204564	T	C	PASS	intron_variant	MODIFIER	RALGPS1	RALGPS1	transcript	XM_038549315.1	protein_coding	12	c.911-7654A>G
chr9	56204564	T	C	PASS	intron_variant	MODIFIER	RALGPS1	RALGPS1	transcript	XM_038549318.1	protein_coding	12	c.911-7654A>G
chr9	56204564	T	C	PASS	intron_variant	MODIFIER	RALGPS1	RALGPS1	transcript	XM_038549319.1	protein_coding	12	c.911-7654A>G
chr9	56204564	T	C	PASS	intron_variant	MODIFIER	RALGPS1	RALGPS1	transcript	XM_038549313.1	protein_coding	12	c.911-7654A>G
chr9	56204564	T	C	PASS	intron_variant	MODIFIER	RALGPS1	RALGPS1	transcript	XM_038549312.1	protein_coding	12	c.911-7654A>G
chr9	56204564	T	C	PASS	intron_variant	MODIFIER	RALGPS1	RALGPS1	transcript	XM_038549320.1	protein_coding	12	c.911-7654A>G
chr9	56311295	T	A	PASS	downstream_gene_variant	MODIFIER	ANGPTL2	ANGPTL2	transcript	XM_038549322.1	protein_coding	-1	c.*5028T>A
chr9	56311295	T	A	PASS	downstream_gene_variant	MODIFIER	ANGPTL2	ANGPTL2	transcript	XM_038549323.1	protein_coding	-1	c.*5028T>A
chr9	56311295	T	A	PASS	downstream_gene_variant	MODIFIER	ANGPTL2	ANGPTL2	transcript	XM_038549324.1	protein_coding	-1	c.*5028T>A
chr9	56311295	T	A	PASS	intron_variant	MODIFIER	RALGPS1	RALGPS1	transcript	XM_038549309.1	protein_coding	9	c.610+16314A>T
chr9	56311295	T	A	PASS	intron_variant	MODIFIER	RALGPS1	RALGPS1	transcript	XM_038549316.1	protein_coding	9	c.610+16314A>T
chr9	56311295	T	A	PASS	intron_variant	MODIFIER	RALGPS1	RALGPS1	transcript	XM_038549310.1	protein_coding	10	c.610+16314A>T
chr9	56311295	T	A	PASS	intron_variant	MODIFIER	RALGPS1	RALGPS1	transcript	XM_038549317.1	protein_coding	9	c.610+16314A>T
chr9	56311295	T	A	PASS	intron_variant	MODIFIER	RALGPS1	RALGPS1	transcript	XM_038549311.1	protein_coding	9	c.610+16314A>T
chr9	56311295	T	A	PASS	intron_variant	MODIFIER	RALGPS1	RALGPS1	transcript	XM_038549314.1	protein_coding	9	c.610+16314A>T
chr9	56311295	T	A	PASS	intron_variant	MODIFIER	RALGPS1	RALGPS1	transcript	XM_038549315.1	protein_coding	9	c.610+16314A>T
chr9	56311295	T	A	PASS	intron_variant	MODIFIER	RALGPS1	RALGPS1	transcript	XM_038549318.1	protein_coding	9	c.610+16314A>T
chr9	56311295	T	A	PASS	intron_variant	MODIFIER	RALGPS1	RALGPS1	transcript	XM_038549319.1	protein_coding	9	c.610+16314A>T
chr9	56311295	T	A	PASS	intron_variant	MODIFIER	RALGPS1	RALGPS1	transcript	XM_038549313.1	protein_coding	9	c.610+16314A>T
chr9	56311295	T	A	PASS	intron_variant	MODIFIER	RALGPS1	RALGPS1	transcript	XM_038549312.1	protein_coding	9	c.610+16314A>T
chr9	56311295	T	A	PASS	intron_variant	MODIFIER	RALGPS1	RALGPS1	transcript	XM_038549320.1	protein_coding	9	c.610+16314A>T
chr9	56390657	A	T	PASS	upstream_gene_variant	MODIFIER	LOC102156506	LOC102156506	transcript	XM_038549321.1	protein_coding	-1	c.-1312A>T
chr9	56390657	A	T	PASS	intron_variant	MODIFIER	RALGPS1	RALGPS1	transcript	XM_038549309.1	protein_coding	5	c.216+7527T>A
chr9	56390657	A	T	PASS	intron_variant	MODIFIER	RALGPS1	RALGPS1	transcript	XM_038549316.1	protein_coding	5	c.216+7527T>A
chr9	56390657	A	T	PASS	intron_variant	MODIFIER	RALGPS1	RALGPS1	transcript	XM_038549310.1	protein_coding	6	c.216+7527T>A
chr9	56390657	A	T	PASS	intron_variant	MODIFIER	RALGPS1	RALGPS1	transcript	XM_038549317.1	protein_coding	5	c.216+7527T>A
chr9	56390657	A	T	PASS	intron_variant	MODIFIER	RALGPS1	RALGPS1	transcript	XM_038549311.1	protein_coding	5	c.216+7527T>A
chr9	56390657	A	T	PASS	intron_variant	MODIFIER	RALGPS1	RALGPS1	transcript	XM_038549314.1	protein_coding	5	c.216+7527T>A
chr9	56390657	A	T	PASS	intron_variant	MODIFIER	RALGPS1	RALGPS1	transcript	XM_038549315.1	protein_coding	5	c.216+7527T>A
chr9	56390657	A	T	PASS	intron_variant	MODIFIER	RALGPS1	RALGPS1	transcript	XM_038549318.1	protein_coding	5	c.216+7527T>A
chr9	56390657	A	T	PASS	intron_variant	MODIFIER	RALGPS1	RALGPS1	transcript	XM_038549319.1	protein_coding	5	c.216+7527T>A
chr9	56390657	A	T	PASS	intron_variant	MODIFIER	RALGPS1	RALGPS1	transcript	XM_038549313.1	protein_coding	5	c.216+7527T>A
chr9	56390657	A	T	PASS	intron_variant	MODIFIER	RALGPS1	RALGPS1	transcript	XM_038549312.1	protein_coding	5	c.216+7527T>A
chr9	56390657	A	T	PASS	intron_variant	MODIFIER	RALGPS1	RALGPS1	transcript	XM_038549320.1	protein_coding	5	c.216+7527T>A
chr9	56484898	C	T	PASS	3_prime_UTR_variant	MODIFIER	ZBTB34	ZBTB34	transcript	XM_038549325.1	protein_coding	2	c.*898G>A
chr9	56499940	C	T	PASS	intron_variant	MODIFIER	ZBTB34	ZBTB34	transcript	XM_038549325.1	protein_coding	1	c.-11+5882G>A
chr9	56634177	C	T	PASS	intron_variant	MODIFIER	LMX1B	LMX1B	transcript	XM_038549331.1	protein_coding	6	c.887-182G>A
chr9	56634177	C	T	PASS	intron_variant	MODIFIER	LMX1B	LMX1B	transcript	XM_038549332.1	protein_coding	6	c.887-182G>A
chr9	58802224	G	A	PASS	intergenic_region	MODIFIER	LOC119873443-LOC111097552	LOC119873443-LOC111097552	intergenic_region	LOC119873443_3-LOC111097552_3		-1	n.58802224G>A
chr10	364399	G	C	PASS	intron_variant	MODIFIER	LOC100685665	LOC100685665	transcript	XM_038549557.1	protein_coding	3	c.1764+17339C>G
chr10	364400	G	A	PASS	intron_variant	MODIFIER	LOC100685665	LOC100685665	transcript	XM_038549557.1	protein_coding	3	c.1764+17338C>T
chr10	364405	G	A	PASS	intron_variant	MODIFIER	LOC100685665	LOC100685665	transcript	XM_038549557.1	protein_coding	3	c.1764+17333C>T
chr10	741227	T	TCTCTTTCTTTCTTTCTTTC	PASS	intergenic_region	MODIFIER	LOC111097832-ERBB3	LOC111097832-ERBB3	intergenic_region	LOC111097832_3-ERBB3_3		-1	n.741227_741228insCTCTTTCTTTCTTTCTTTC
chr10	20789634	C	T	PASS	downstream_gene_variant	MODIFIER	CELSR1	CELSR1	transcript	XM_038551560.1	protein_coding	-1	c.*3384C>T
chr10	20789634	C	T	PASS	downstream_gene_variant	MODIFIER	TRMU	TRMU	transcript	XM_038550206.1	protein_coding	-1	c.*1293G>A
chr10	20789634	C	T	PASS	downstream_gene_variant	MODIFIER	TRMU	TRMU	transcript	XM_038550208.1	protein_coding	-1	c.*1293G>A
chr10	20789634	C	T	PASS	downstream_gene_variant	MODIFIER	TRMU	TRMU	transcript	XM_038550207.1	protein_coding	-1	c.*1293G>A
chr10	20789634	C	T	PASS	intergenic_region	MODIFIER	CELSR1-TRMU	CELSR1-TRMU	intergenic_region	CELSR1_3-TRMU_3		-1	n.20789634C>T
chr10	21041254	G	A	PASS	upstream_gene_variant	MODIFIER	LOC119876720	LOC119876720	transcript	XR_005365482.1	pseudogene	-1	n.-347C>T
chr10	21041254	G	A	PASS	intergenic_region	MODIFIER	LOC119876720-WNT7B	LOC119876720-WNT7B	intergenic_region	LOC119876720-WNT7B_3		-1	n.21041254G>A
chr10	21809435	G	GCC	PASS	intergenic_region	MODIFIER	NUP50-LOC119873723	NUP50-LOC119873723	intergenic_region	NUP50_3-LOC119873723_3		-1	n.21809435_21809436insCC
chr10	34916295	G	A	PASS	intergenic_region	MODIFIER	LOC119876725-TXNRD1	LOC119876725-TXNRD1	intergenic_region	LOC119876725-TXNRD1_3		-1	n.34916295G>A
chr10	36201411	T	C	PASS	intron_variant	MODIFIER	RANBP2	RANBP2	transcript	XM_038550837.1	protein_coding	2	c.140+412A>G
chr10	36201411	T	C	PASS	intron_variant	MODIFIER	RANBP2	RANBP2	transcript	XM_038550838.1	protein_coding	2	c.137+412A>G
chr10	36201411	T	C	PASS	intron_variant	MODIFIER	RANBP2	RANBP2	transcript	XM_038550840.1	protein_coding	2	c.140+412A>G
chr10	36256661	G	A	PASS	intron_variant	MODIFIER	LIMS1	LIMS1	transcript	XM_038550850.1	protein_coding	8	c.973+76C>T
chr10	36256661	G	A	PASS	intron_variant	MODIFIER	LIMS1	LIMS1	transcript	XM_038550852.1	protein_coding	8	c.973+76C>T
chr10	36256661	G	A	PASS	intron_variant	MODIFIER	LIMS1	LIMS1	transcript	XM_038550854.1	protein_coding	8	c.898+76C>T
chr10	36256661	G	A	PASS	intron_variant	MODIFIER	LIMS1	LIMS1	transcript	XM_038550857.1	protein_coding	8	c.787+76C>T
chr10	36256661	G	A	PASS	intron_variant	MODIFIER	LIMS1	LIMS1	transcript	XM_038550859.1	protein_coding	8	c.787+76C>T
chr10	36256661	G	A	PASS	intron_variant	MODIFIER	LIMS1	LIMS1	transcript	XM_038550853.1	protein_coding	8	c.898+76C>T
chr10	36256661	G	A	PASS	intron_variant	MODIFIER	LIMS1	LIMS1	transcript	XM_038550856.1	protein_coding	8	c.787+76C>T
chr10	36256661	G	A	PASS	intron_variant	MODIFIER	LIMS1	LIMS1	transcript	XM_038550858.1	protein_coding	8	c.787+76C>T
chr10	36256661	G	A	PASS	intron_variant	MODIFIER	LIMS1	LIMS1	transcript	XM_038550855.1	protein_coding	8	c.823+76C>T
chr10	36256661	G	A	PASS	intron_variant	MODIFIER	LIMS1	LIMS1	transcript	XM_038550851.1	protein_coding	8	c.973+76C>T
chr10	41709888	A	G	PASS	upstream_gene_variant	MODIFIER	IL18R1	IL18R1	transcript	XM_038550916.1	protein_coding	-1	c.-2645T>C
chr10	41709888	A	G	PASS	upstream_gene_variant	MODIFIER	IL18R1	IL18R1	transcript	XM_038550918.1	protein_coding	-1	c.-2645T>C
chr10	41709888	A	G	PASS	downstream_gene_variant	MODIFIER	IL1RL1	IL1RL1	transcript	XM_038550919.1	protein_coding	-1	c.*3723T>C
chr10	41709888	A	G	PASS	intergenic_region	MODIFIER	IL18R1-IL1RL1	IL18R1-IL1RL1	intergenic_region	IL18R1_3-IL1RL1_3		-1	n.41709888A>G
chr10	56370524	C	T	PASS	intron_variant	MODIFIER	ACYP2	ACYP2	transcript	XM_038551261.1	protein_coding	3	c.266+9197C>T
chr10	56370524	C	T	PASS	intron_variant	MODIFIER	ACYP2	ACYP2	transcript	XM_038551263.1	protein_coding	7	c.203+9197C>T
chr10	56370524	C	T	PASS	intron_variant	MODIFIER	ACYP2	ACYP2	transcript	XM_038551266.1	protein_coding	8	c.203+9197C>T
chr10	56370524	C	T	PASS	intron_variant	MODIFIER	ACYP2	ACYP2	transcript	XM_038551267.1	protein_coding	7	c.203+9197C>T
chr10	56370524	C	T	PASS	intron_variant	MODIFIER	ACYP2	ACYP2	transcript	XM_038551262.1	protein_coding	7	c.203+9197C>T
chr10	56370524	C	T	PASS	intron_variant	MODIFIER	ACYP2	ACYP2	transcript	XM_038551265.1	protein_coding	6	c.203+9197C>T
chr10	56370524	C	T	PASS	intron_variant	MODIFIER	ACYP2	ACYP2	transcript	XM_038551269.1	protein_coding	4	c.191+9197C>T
chr10	56370524	C	T	PASS	intron_variant	MODIFIER	ACYP2	ACYP2	transcript	XM_038551264.1	protein_coding	7	c.203+9197C>T
chr10	56370524	C	T	PASS	intron_variant	MODIFIER	ACYP2	ACYP2	transcript	XM_038551268.1	protein_coding	3	c.203+9197C>T
chr10	56370524	C	T	PASS	intron_variant	MODIFIER	ACYP2	ACYP2	transcript	XM_038551271.1	protein_coding	3	c.266+9197C>T
chr10	56370524	C	T	PASS	intron_variant	MODIFIER	ACYP2	ACYP2	transcript	XM_038551272.1	protein_coding	3	c.267-6001C>T
chr10	56370524	C	T	PASS	intron_variant	MODIFIER	ACYP2	ACYP2	transcript	XM_038551273.1	protein_coding	3	c.266+9197C>T
chr10	56370524	C	T	PASS	intron_variant	MODIFIER	ACYP2	ACYP2	transcript	XM_038551270.1	protein_coding	3	c.267-6001C>T
chr10	59288550	G	T	PASS	intergenic_region	MODIFIER	LOC111097760-LOC111097853	LOC111097760-LOC111097853	intergenic_region	LOC111097760_3-LOC111097853_3		-1	n.59288550G>T
chr11	15862191	TATATATATATATA	T	PASS	intergenic_region	MODIFIER	TEX43-LOC119874008	TEX43-LOC119874008	intergenic_region	TEX43_3-LOC119874008_3		-1	n.15862192_15862204delATATATATATATA
chr11	18543178	G	GAATC	PASS	intron_variant	MODIFIER	LOC111098016	LOC111098016	transcript	XR_005366364.1	pseudogene	4	n.768-1415_768-1414insAATC
chr11	18543178	G	GAATC	PASS	intron_variant	MODIFIER	LOC111098016	LOC111098016	transcript	XR_005366363.1	pseudogene	3	n.682-1415_682-1414insAATC
chr11	18543178	G	GAATC	PASS	intron_variant	MODIFIER	LOC111098016	LOC111098016	transcript	XR_005366366.1	pseudogene	3	n.682-2576_682-2575insAATC
chr11	18543178	G	GAATC	PASS	intron_variant	MODIFIER	LOC111098016	LOC111098016	transcript	XR_005366365.1	pseudogene	3	n.643-1415_643-1414insAATC
chr11	22019258	C	T	PASS	intron_variant	MODIFIER	LOC111098026	LOC111098026	transcript	XR_005366678.1	pseudogene	4	n.589+11503G>A
chr11	24416031	A	C	PASS	intron_variant	MODIFIER	LOC111098033	LOC111098033	transcript	XR_005366378.1	pseudogene	2	n.288+263T>G
chr11	24416031	A	C	PASS	intron_variant	MODIFIER	LOC111098033	LOC111098033	transcript	XR_005366379.1	pseudogene	1	n.135-3062T>G
chr11	32339366	G	A	PASS	intergenic_region	MODIFIER	LOC481540-LOC119876768	LOC481540-LOC119876768	intergenic_region	LOC481540_3-LOC119876768		-1	n.32339366G>A
chr11	34526835	C	T	PASS	intron_variant	MODIFIER	LOC119876802	LOC119876802	transcript	XR_005366771.1	pseudogene	2	n.748+4943C>T
chr11	34526835	C	T	PASS	intron_variant	MODIFIER	LOC102153458	LOC102153458	transcript	XR_005366764.1	pseudogene	3	n.502+667G>A
chr11	34526835	C	T	PASS	intron_variant	MODIFIER	LOC102153458	LOC102153458	transcript	XR_005366765.1	pseudogene	3	n.332+667G>A
chr11	35430844	A	G	PASS	intergenic_region	MODIFIER	FREM1-LOC111097937	FREM1-LOC111097937	intergenic_region	FREM1_3-LOC111097937_3		-1	n.35430844A>G
chr11	35436551	T	C	PASS	intergenic_region	MODIFIER	FREM1-LOC111097937	FREM1-LOC111097937	intergenic_region	FREM1_3-LOC111097937_3		-1	n.35436551T>C
chr11	35943723	G	A	PASS	intron_variant	MODIFIER	CCDC171	CCDC171	transcript	XM_038552438.1	protein_coding	8	c.825+998G>A
chr11	35943723	G	A	PASS	intron_variant	MODIFIER	CCDC171	CCDC171	transcript	XM_038552441.1	protein_coding	7	c.825+998G>A
chr11	35943723	G	A	PASS	intron_variant	MODIFIER	CCDC171	CCDC171	transcript	XM_038552440.1	protein_coding	8	c.825+998G>A
chr11	35943723	G	A	PASS	intron_variant	MODIFIER	CCDC171	CCDC171	transcript	XM_038552448.1	protein_coding	7	c.825+998G>A
chr11	35943723	G	A	PASS	intron_variant	MODIFIER	CCDC171	CCDC171	transcript	XM_038552446.1	protein_coding	7	c.825+998G>A
chr11	35943723	G	A	PASS	intron_variant	MODIFIER	CCDC171	CCDC171	transcript	XM_038552447.1	protein_coding	7	c.825+998G>A
chr11	35943723	G	A	PASS	intron_variant	MODIFIER	CCDC171	CCDC171	transcript	XM_038552443.1	protein_coding	7	c.825+998G>A
chr11	35943723	G	A	PASS	intron_variant	MODIFIER	CCDC171	CCDC171	transcript	XM_038552444.1	protein_coding	7	c.825+998G>A
chr11	35943723	G	A	PASS	intron_variant	MODIFIER	CCDC171	CCDC171	transcript	XM_038552445.1	protein_coding	6	c.693+998G>A
chr11	35943723	G	A	PASS	intron_variant	MODIFIER	CCDC171	CCDC171	transcript	XM_038552442.1	protein_coding	7	c.825+998G>A
chr11	38774266	G	GGGGGC	PASS	intron_variant	MODIFIER	ADAMTSL1	ADAMTSL1	transcript	XM_038552482.1	protein_coding	24	c.4250-3370_4250-3369insGGGGC
chr11	42726403	A	C	PASS	intron_variant	MODIFIER	LOC111097943	LOC111097943	transcript	XR_005366410.1	pseudogene	5	n.1257-2827T>G
chr11	64024958	G	A	PASS	intergenic_region	MODIFIER	LOC119873969-LOC119876821	LOC119873969-LOC119876821	intergenic_region	LOC119873969_3-LOC119876821_2		-1	n.64024958G>A
chr11	64345469	CATATGCTTTCAG	C	PASS	intergenic_region	MODIFIER	LOC106559527-LOC111098124	LOC106559527-LOC111098124	intergenic_region	LOC106559527_3-LOC111098124_3		-1	n.64345470_64345481delATATGCTTTCAG
chr11	69536239	A	C	PASS	intron_variant	MODIFIER	TNC	TNC	transcript	NM_001195149.1_3	protein_coding	9	c.3214+411T>G
chr11	69730010	C	T	PASS	intergenic_region	MODIFIER	LOC111097962-LOC119873985	LOC111097962-LOC119873985	intergenic_region	LOC111097962_3-LOC119873985_3		-1	n.69730010C>T
chr11	69797645	A	G	PASS	upstream_gene_variant	MODIFIER	LOC119873985	LOC119873985	transcript	XR_005367221.1	pseudogene	-1	n.-3066T>C
chr11	69797645	A	G	PASS	intron_variant	MODIFIER	LOC111097890	LOC111097890	transcript	XR_005367220.1	pseudogene	1	n.116+6855A>G
chr11	71178155	G	A	PASS	upstream_gene_variant	MODIFIER	LOC119873988	LOC119873988	transcript	XR_005367228.1	pseudogene	-1	n.-3923G>A
chr11	71178155	G	A	PASS	intron_variant	MODIFIER	ASTN2	ASTN2	transcript	XM_038553224.1	protein_coding	5	c.1298-5697C>T
chr11	71178155	G	A	PASS	intron_variant	MODIFIER	ASTN2	ASTN2	transcript	XM_038553225.1	protein_coding	5	c.1298-5697C>T
chr11	71178155	G	A	PASS	intron_variant	MODIFIER	ASTN2	ASTN2	transcript	XM_038553226.1	protein_coding	4	c.1145-5697C>T
chr11	71424834	A	AAG	PASS	intron_variant	MODIFIER	ASTN2	ASTN2	transcript	XM_038553224.1	protein_coding	1	c.464-35907_464-35906insCT
chr11	71424834	A	AAG	PASS	intron_variant	MODIFIER	ASTN2	ASTN2	transcript	XM_038553225.1	protein_coding	1	c.464-35907_464-35906insCT
chr11	71424834	A	AAG	PASS	intron_variant	MODIFIER	ASTN2	ASTN2	transcript	XM_038553226.1	protein_coding	1	c.464-35907_464-35906insCT
chr11	71424847	GA	G	PASS	intron_variant	MODIFIER	ASTN2	ASTN2	transcript	XM_038553224.1	protein_coding	1	c.464-35920delT
chr11	71424847	GA	G	PASS	intron_variant	MODIFIER	ASTN2	ASTN2	transcript	XM_038553225.1	protein_coding	1	c.464-35920delT
chr11	71424847	GA	G	PASS	intron_variant	MODIFIER	ASTN2	ASTN2	transcript	XM_038553226.1	protein_coding	1	c.464-35920delT
chr11	72764122	C	A	PASS	intergenic_region	MODIFIER	LOC102152863-LOC119874118	LOC102152863-LOC119874118	intergenic_region	LOC102152863_3-LOC119874118_3		-1	n.72764122C>A
chr11	74003531	G	T	PASS	missense_variant	MODERATE	CDK5RAP2	CDK5RAP2	transcript	XM_038553239.1	protein_coding	24	c.3436C>A	p.Gln1146Lys	608201	Microcephaly 3, primary, autosomal recessive (OMIM #604804)
chr11	74003531	G	T	PASS	missense_variant	MODERATE	CDK5RAP2	CDK5RAP2	transcript	XM_038553246.1	protein_coding	22	c.3178C>A	p.Gln1060Lys	608201	Microcephaly 3, primary, autosomal recessive (OMIM #604804)
chr11	74003531	G	T	PASS	missense_variant	MODERATE	CDK5RAP2	CDK5RAP2	transcript	XM_038553240.1	protein_coding	24	c.3400C>A	p.Gln1134Lys	608201	Microcephaly 3, primary, autosomal recessive (OMIM #604804)
chr11	74003531	G	T	PASS	missense_variant	MODERATE	CDK5RAP2	CDK5RAP2	transcript	XM_038553241.1	protein_coding	23	c.3385C>A	p.Gln1129Lys	608201	Microcephaly 3, primary, autosomal recessive (OMIM #604804)
chr11	74003531	G	T	PASS	missense_variant	MODERATE	CDK5RAP2	CDK5RAP2	transcript	XM_038553242.1	protein_coding	23	c.3340C>A	p.Gln1114Lys	608201	Microcephaly 3, primary, autosomal recessive (OMIM #604804)
chr11	74003531	G	T	PASS	missense_variant	MODERATE	CDK5RAP2	CDK5RAP2	transcript	XM_038553243.1	protein_coding	23	c.3325C>A	p.Gln1109Lys	608201	Microcephaly 3, primary, autosomal recessive (OMIM #604804)
chr11	74003531	G	T	PASS	missense_variant	MODERATE	CDK5RAP2	CDK5RAP2	transcript	XM_038553245.1	protein_coding	23	c.3280C>A	p.Gln1094Lys	608201	Microcephaly 3, primary, autosomal recessive (OMIM #604804)
chr11	74003531	G	T	PASS	missense_variant	MODERATE	CDK5RAP2	CDK5RAP2	transcript	XM_038553244.1	protein_coding	24	c.3436C>A	p.Gln1146Lys	608201	Microcephaly 3, primary, autosomal recessive (OMIM #604804)
chr12	2567	C	G	PASS	intragenic_variant	MODIFIER	LOC119876857	LOC119876857	gene_variant	LOC119876857		-1	n.2567C>G
chr12	10520814	A	C	PASS	intron_variant	MODIFIER	MDFI	MDFI	transcript	XM_038553327.1	protein_coding	2	c.77-1018A>C
chr12	10520814	A	C	PASS	intron_variant	MODIFIER	MDFI	MDFI	transcript	XM_038553328.1	protein_coding	2	c.77-1018A>C
chr12	10855672	G	A	PASS	upstream_gene_variant	MODIFIER	LOC111098259	LOC111098259	transcript	XR_005367699.1	pseudogene	-1	n.-2421G>A
chr12	10855672	G	A	PASS	intron_variant	MODIFIER	CCND3	CCND3	transcript	XM_038554050.1	protein_coding	1	c.-175+20974C>T
chr12	10855672	G	A	PASS	intron_variant	MODIFIER	CCND3	CCND3	transcript	XM_038554049.1	protein_coding	1	c.-159-9223C>T
chr12	10855672	G	A	PASS	intron_variant	MODIFIER	CCND3	CCND3	transcript	XM_038554048.1	protein_coding	1	c.-46+20974C>T
chr12	11530461	T	C	PASS	intron_variant	MODIFIER	LOC111098261	LOC111098261	transcript	XR_005367709.1	pseudogene	2	n.756-3638A>G
chr12	11530461	T	C	PASS	intron_variant	MODIFIER	LOC111098261	LOC111098261	transcript	XR_005367710.1	pseudogene	2	n.756-5044A>G
chr12	11643054	C	T	PASS	upstream_gene_variant	MODIFIER	C12H6orf226	C12H6orf226	transcript	XM_038553329.1	protein_coding	-1	c.-1399G>A
chr12	11643054	C	T	PASS	downstream_gene_variant	MODIFIER	RPL7L1	RPL7L1	transcript	XM_038554096.1	protein_coding	-1	c.*5345C>T
chr12	11643054	C	T	PASS	downstream_gene_variant	MODIFIER	RPL7L1	RPL7L1	transcript	XM_038554097.1	protein_coding	-1	c.*5345C>T
chr12	11643054	C	T	PASS	intergenic_region	MODIFIER	C12H6orf226-PTCRA	C12H6orf226-PTCRA	intergenic_region	C12H6orf226_3-PTCRA_3		-1	n.11643054C>T
chr12	12642746	C	T	PASS	non_coding_transcript_exon_variant	MODIFIER	LOC119874269	LOC119874269	transcript	XR_005367389.1	pseudogene	3	n.300C>T
chr12	12806009	G	C	PASS	intron_variant	MODIFIER	LOC119874169	LOC119874169	transcript	XR_005367756.1	pseudogene	1	n.44+191C>G
chr12	14830683	A	T	PASS	intron_variant	MODIFIER	RCAN2	RCAN2	transcript	XM_038554239.1	protein_coding	2	c.225+17394T>A
chr12	14830683	A	T	PASS	intron_variant	MODIFIER	RCAN2	RCAN2	transcript	XM_038554240.1	protein_coding	2	c.225+17394T>A
chr12	17197365	A	C	PASS	intergenic_region	MODIFIER	LOC610048-MMUT	LOC610048-MMUT	intergenic_region	LOC610048_2-MMUT_3		-1	n.17197365A>C
chr12	17410123	G	A	PASS	intergenic_region	MODIFIER	LOC610048-MMUT	LOC610048-MMUT	intergenic_region	LOC610048_2-MMUT_3		-1	n.17410123G>A
chr12	17432655	C	T	PASS	intergenic_region	MODIFIER	LOC610048-MMUT	LOC610048-MMUT	intergenic_region	LOC610048_2-MMUT_3		-1	n.17432655C>T
chr12	17528395	C	T	PASS	intergenic_region	MODIFIER	LOC610048-MMUT	LOC610048-MMUT	intergenic_region	LOC610048_2-MMUT_3		-1	n.17528395C>T
chr12	17543999	T	C	PASS	intergenic_region	MODIFIER	LOC610048-MMUT	LOC610048-MMUT	intergenic_region	LOC610048_2-MMUT_3		-1	n.17543999T>C
chr12	17562122	T	C	PASS	intron_variant	MODIFIER	MMUT	MMUT	transcript	XM_038554274.1	protein_coding	12	c.2124+2893A>G
chr12	17562122	T	C	PASS	intron_variant	MODIFIER	MMUT	MMUT	transcript	XM_038554277.1	protein_coding	12	c.2124+2893A>G
chr12	17562122	T	C	PASS	intron_variant	MODIFIER	MMUT	MMUT	transcript	XM_038554275.1	protein_coding	12	c.2124+2893A>G
chr12	17562122	T	C	PASS	intron_variant	MODIFIER	MMUT	MMUT	transcript	XM_038554276.1	protein_coding	12	c.2124+2893A>G
chr12	17562122	T	C	PASS	intron_variant	MODIFIER	MMUT	MMUT	transcript	XR_005367807.1	pseudogene	13	n.2449+444A>G
chr12	17599213	T	C	PASS	intron_variant	MODIFIER	CENPQ	CENPQ	transcript	XM_038554283.1	protein_coding	5	c.413+1004T>C
chr12	17599213	T	C	PASS	intron_variant	MODIFIER	CENPQ	CENPQ	transcript	XM_038554284.1	protein_coding	5	c.407+1004T>C
chr12	17599213	T	C	PASS	intron_variant	MODIFIER	CENPQ	CENPQ	transcript	XM_038554287.1	protein_coding	5	c.347+1004T>C
chr12	17599213	T	C	PASS	intron_variant	MODIFIER	CENPQ	CENPQ	transcript	XM_038554285.1	protein_coding	5	c.347+1004T>C
chr12	17599213	T	C	PASS	intron_variant	MODIFIER	CENPQ	CENPQ	transcript	XM_038554286.1	protein_coding	5	c.347+1004T>C
chr12	17661713	G	GAAAACTTTTATTTTTTTTATTTTTTTTTTGAA	PASS	upstream_gene_variant	MODIFIER	LOC119874176	LOC119874176	transcript	XR_005367808.1	pseudogene	-1	n.-657_-656insAAAACTTTTATTTTTTTTATTTTTTTTTTGAA
chr12	17661713	G	GAAAACTTTTATTTTTTTTATTTTTTTTTTGAA	PASS	upstream_gene_variant	MODIFIER	LOC119874176	LOC119874176	transcript	XR_005367809.1	pseudogene	-1	n.-657_-656insAAAACTTTTATTTTTTTTATTTTTTTTTTGAA
chr12	17661713	G	GAAAACTTTTATTTTTTTTATTTTTTTTTTGAA	PASS	upstream_gene_variant	MODIFIER	LOC119874176	LOC119874176	transcript	XR_005367810.1	pseudogene	-1	n.-657_-656insAAAACTTTTATTTTTTTTATTTTTTTTTTGAA
chr12	17661713	G	GAAAACTTTTATTTTTTTTATTTTTTTTTTGAA	PASS	intron_variant	MODIFIER	LOC610105	LOC610105	transcript	XM_038554288.1	protein_coding	1	c.115+561_115+562insTTCAAAAAAAAAATAAAAAAAATAAAAGTTTT
chr12	17862071	G	A	PASS	downstream_gene_variant	MODIFIER	PGK2	PGK2	transcript	XM_038554289.1	protein_coding	-1	c.*4035C>T
chr12	17862071	G	A	PASS	intron_variant	MODIFIER	LOC481834	LOC481834	transcript	XM_038554290.1	protein_coding	1	c.13-20625C>T
chr12	17862071	G	A	PASS	intron_variant	MODIFIER	LOC481834	LOC481834	transcript	XM_038554291.1	protein_coding	1	c.-9-20625C>T
chr12	18196821	A	T	PASS	intergenic_region	MODIFIER	LOC119874177-LOC102154881	LOC119874177-LOC102154881	intergenic_region	LOC119874177_3-LOC102154881_3		-1	n.18196821A>T
chr12	20957939	G	A	PASS	intron_variant	MODIFIER	LOC111098161	LOC111098161	transcript	XR_005367408.1	pseudogene	1	n.434-1861G>A
chr12	21142537	A	C	PASS	intergenic_region	MODIFIER	LOC119874272-GCLC	LOC119874272-GCLC	intergenic_region	LOC119874272_3-GCLC_3		-1	n.21142537A>C
chr12	21613484	C	T	PASS	intron_variant	MODIFIER	LRRC1	LRRC1	transcript	XM_038554330.1	protein_coding	2	c.278-585C>T
chr12	21613484	C	T	PASS	intron_variant	MODIFIER	LRRC1	LRRC1	transcript	XM_038554333.1	protein_coding	2	c.35-585C>T
chr12	21613484	C	T	PASS	intron_variant	MODIFIER	LRRC1	LRRC1	transcript	XM_038554332.1	protein_coding	2	c.35-585C>T
chr12	21613484	C	T	PASS	intron_variant	MODIFIER	LRRC1	LRRC1	transcript	XM_038554331.1	protein_coding	2	c.131-585C>T
chr12	22058382	T	G	PASS	intron_variant	MODIFIER	TINAG	TINAG	transcript	XM_038554350.1	protein_coding	7	c.1081-325T>G
chr12	22058382	T	G	PASS	intron_variant	MODIFIER	TINAG	TINAG	transcript	XM_038554351.1	protein_coding	7	c.1081-325T>G
chr12	22087452	T	A	PASS	intron_variant	MODIFIER	TINAG	TINAG	transcript	XM_038554350.1	protein_coding	9	c.1251-12568T>A
chr12	22168735	A	G	PASS	intergenic_region	MODIFIER	TINAG-LOC119874392	TINAG-LOC119874392	intergenic_region	TINAG_3-LOC119874392_3		-1	n.22168735A>G
chr12	31147124	C	T	PASS	intergenic_region	MODIFIER	LOC119874261-LOC610839	LOC119874261-LOC610839	intergenic_region	LOC119874261_3-LOC610839_3		-1	n.31147124C>T
chr12	51977990	A	AC	PASS	intergenic_region	MODIFIER	LOC111098176-EPHA7	LOC111098176-EPHA7	intergenic_region	LOC111098176_3-EPHA7_3		-1	n.51977990_51977991insC
chr12	61483996	T	C	PASS	upstream_gene_variant	MODIFIER	LOC119876852	LOC119876852	transcript	XR_005367478.1	pseudogene	-1	n.-2974T>C
chr12	61483996	T	C	PASS	intron_variant	MODIFIER	LOC111098184	LOC111098184	transcript	XR_005367476.1	pseudogene	3	n.235+69722A>G
chr12	64293522	C	CACCCCCCA	PASS	upstream_gene_variant	MODIFIER	RTN4IP1	RTN4IP1	transcript	XM_038554849.1	protein_coding	-1	c.-545_-544insTGGGGGGT
chr12	64293522	C	CACCCCCCA	PASS	upstream_gene_variant	MODIFIER	RTN4IP1	RTN4IP1	transcript	XM_038554852.1	protein_coding	-1	c.-1404_-1403insTGGGGGGT
chr12	64293522	C	CACCCCCCA	PASS	upstream_gene_variant	MODIFIER	RTN4IP1	RTN4IP1	transcript	XM_038554851.1	protein_coding	-1	c.-545_-544insTGGGGGGT
chr12	64293522	C	CACCCCCCA	PASS	upstream_gene_variant	MODIFIER	RTN4IP1	RTN4IP1	transcript	XM_038554850.1	protein_coding	-1	c.-545_-544insTGGGGGGT
chr12	64293522	C	CACCCCCCA	PASS	intron_variant	MODIFIER	QRSL1	QRSL1	transcript	XM_038554845.1	protein_coding	1	c.24+360_24+361insACCCCCCA
chr12	64293522	C	CACCCCCCA	PASS	intron_variant	MODIFIER	QRSL1	QRSL1	transcript	XM_038554846.1	protein_coding	1	c.24+360_24+361insACCCCCCA
chr12	64293522	C	CACCCCCCA	PASS	intron_variant	MODIFIER	QRSL1	QRSL1	transcript	XM_038554847.1	protein_coding	1	c.-358+295_-358+296insACCCCCCA
chr12	64293522	C	CACCCCCCA	PASS	intron_variant	MODIFIER	QRSL1	QRSL1	transcript	XM_038554848.1	protein_coding	1	c.-358+360_-358+361insACCCCCCA
chr13	12629133	T	C	PASS	intergenic_region	MODIFIER	LOC106559613-CSMD3	LOC106559613-CSMD3	intergenic_region	LOC106559613_3-CSMD3_3		-1	n.12629133T>C
chr13	21976343	G	A	PASS	upstream_gene_variant	MODIFIER	FAM83A	FAM83A	transcript	XM_038555435.1	protein_coding	-1	c.-2808G>A
chr13	21976343	G	A	PASS	intergenic_region	MODIFIER	TRNAM-CAU6-FAM83A	TRNAM-CAU6-FAM83A	intergenic_region	TRNAM-CAU_66-FAM83A_3		-1	n.21976343G>A
chr13	22082117	A	C	PASS	3_prime_UTR_variant	MODIFIER	ATAD2	ATAD2	transcript	XM_038555441.1	protein_coding	28	c.*280T>G
chr13	22082117	A	C	PASS	3_prime_UTR_variant	MODIFIER	ATAD2	ATAD2	transcript	XM_038555442.1	protein_coding	28	c.*280T>G
chr13	22088622	G	A	PASS	intron_variant	MODIFIER	ATAD2	ATAD2	transcript	XM_038555441.1	protein_coding	24	c.3418+273C>T
chr13	22088622	G	A	PASS	intron_variant	MODIFIER	ATAD2	ATAD2	transcript	XM_038555442.1	protein_coding	24	c.3145+273C>T
chr13	22088676	A	C	PASS	intron_variant	MODIFIER	ATAD2	ATAD2	transcript	XM_038555441.1	protein_coding	24	c.3418+219T>G
chr13	22088676	A	C	PASS	intron_variant	MODIFIER	ATAD2	ATAD2	transcript	XM_038555442.1	protein_coding	24	c.3145+219T>G
chr13	22103434	G	T	PASS	intron_variant	MODIFIER	ATAD2	ATAD2	transcript	XM_038555441.1	protein_coding	16	c.2153-39C>A
chr13	22103434	G	T	PASS	intron_variant	MODIFIER	ATAD2	ATAD2	transcript	XM_038555442.1	protein_coding	16	c.1880-39C>A
chr13	22124629	C	T	PASS	upstream_gene_variant	MODIFIER	NTAQ1	NTAQ1	transcript	XM_038555447.1	protein_coding	-1	c.-1943C>T
chr13	22124629	C	T	PASS	intron_variant	MODIFIER	ATAD2	ATAD2	transcript	XM_038555441.1	protein_coding	8	c.989+1779G>A
chr13	22124629	C	T	PASS	intron_variant	MODIFIER	ATAD2	ATAD2	transcript	XM_038555442.1	protein_coding	8	c.716+1779G>A
chr13	22124629	C	T	PASS	intron_variant	MODIFIER	NTAQ1	NTAQ1	transcript	XM_038555445.1	protein_coding	1	c.18+6100C>T
chr13	22135473	A	T	PASS	intron_variant	MODIFIER	ATAD2	ATAD2	transcript	XM_038555441.1	protein_coding	2	c.317+206T>A
chr13	22135473	A	T	PASS	intron_variant	MODIFIER	ATAD2	ATAD2	transcript	XM_038555442.1	protein_coding	2	c.44+206T>A
chr13	22135473	A	T	PASS	intron_variant	MODIFIER	NTAQ1	NTAQ1	transcript	XM_038555445.1	protein_coding	2	c.98+1280A>T
chr13	22135473	A	T	PASS	intron_variant	MODIFIER	NTAQ1	NTAQ1	transcript	XM_038555447.1	protein_coding	2	c.50+1280A>T
chr13	22144332	C	G	PASS	intron_variant	MODIFIER	ATAD2	ATAD2	transcript	XM_038555441.1	protein_coding	1	c.168+2961G>C
chr13	22144332	C	G	PASS	intron_variant	MODIFIER	ATAD2	ATAD2	transcript	XM_038555442.1	protein_coding	1	c.-105-8505G>C
chr13	22144332	C	G	PASS	intron_variant	MODIFIER	NTAQ1	NTAQ1	transcript	XM_038555445.1	protein_coding	2	c.98+10139C>G
chr13	22144332	C	G	PASS	intron_variant	MODIFIER	NTAQ1	NTAQ1	transcript	XM_038555447.1	protein_coding	2	c.50+10139C>G
chr13	22151565	C	T	PASS	upstream_gene_variant	MODIFIER	ATAD2	ATAD2	transcript	XM_038555441.1	protein_coding	-1	c.-4105G>A
chr13	22151565	C	T	PASS	intron_variant	MODIFIER	ATAD2	ATAD2	transcript	XM_038555442.1	protein_coding	1	c.-106+4585G>A
chr13	22151565	C	T	PASS	intron_variant	MODIFIER	NTAQ1	NTAQ1	transcript	XM_038555445.1	protein_coding	2	c.99-10918C>T
chr13	22151565	C	T	PASS	intron_variant	MODIFIER	NTAQ1	NTAQ1	transcript	XM_038555447.1	protein_coding	2	c.51-10918C>T
chr13	22153005	AAGTTACATGAACCAT	A	PASS	upstream_gene_variant	MODIFIER	NTAQ1	NTAQ1	transcript	XM_038555444.1	protein_coding	-1	c.-3820_-3806delAGTTACATGAACCAT
chr13	22153005	AAGTTACATGAACCAT	A	PASS	upstream_gene_variant	MODIFIER	NTAQ1	NTAQ1	transcript	XM_038555446.1	protein_coding	-1	c.-3820_-3806delAGTTACATGAACCAT
chr13	22153005	AAGTTACATGAACCAT	A	PASS	intron_variant	MODIFIER	ATAD2	ATAD2	transcript	XM_038555442.1	protein_coding	1	c.-106+3130_-106+3144delATGGTTCATGTAACT
chr13	22153005	AAGTTACATGAACCAT	A	PASS	intron_variant	MODIFIER	NTAQ1	NTAQ1	transcript	XM_038555445.1	protein_coding	2	c.99-9477_99-9463delAGTTACATGAACCAT
chr13	22153005	AAGTTACATGAACCAT	A	PASS	intron_variant	MODIFIER	NTAQ1	NTAQ1	transcript	XM_038555447.1	protein_coding	2	c.51-9477_51-9463delAGTTACATGAACCAT
chr13	22157656	CACAG	C	PASS	upstream_gene_variant	MODIFIER	ATAD2	ATAD2	transcript	XM_038555442.1	protein_coding	-1	c.-1616_-1613delCTGT
chr13	22157656	CACAG	C	PASS	intron_variant	MODIFIER	NTAQ1	NTAQ1	transcript	XM_038555444.1	protein_coding	1	c.89+743_89+746delACAG
chr13	22157656	CACAG	C	PASS	intron_variant	MODIFIER	NTAQ1	NTAQ1	transcript	XM_038555445.1	protein_coding	2	c.99-4826_99-4823delACAG
chr13	22157656	CACAG	C	PASS	intron_variant	MODIFIER	NTAQ1	NTAQ1	transcript	XM_038555447.1	protein_coding	2	c.51-4826_51-4823delACAG
chr13	22157656	CACAG	C	PASS	intron_variant	MODIFIER	NTAQ1	NTAQ1	transcript	XM_038555446.1	protein_coding	1	c.89+743_89+746delACAG
chr13	22176376	G	A	PASS	downstream_gene_variant	MODIFIER	NTAQ1	NTAQ1	transcript	XM_038555445.1	protein_coding	-1	c.*3467G>A
chr13	22176376	G	A	PASS	downstream_gene_variant	MODIFIER	NTAQ1	NTAQ1	transcript	XM_038555446.1	protein_coding	-1	c.*3467G>A
chr13	22176376	G	A	PASS	intron_variant	MODIFIER	NTAQ1	NTAQ1	transcript	XM_038555444.1	protein_coding	5	c.515-5494G>A
chr13	22176376	G	A	PASS	intron_variant	MODIFIER	LOC102154353	LOC102154353	transcript	XR_005368609.1	pseudogene	1	n.181+2228C>T
chr13	22176376	G	A	PASS	intron_variant	MODIFIER	NTAQ1	NTAQ1	transcript	XM_038555447.1	protein_coding	6	c.476-5494G>A
chr13	22176376	G	A	PASS	non_coding_transcript_exon_variant	MODIFIER	LOC111098542	LOC111098542	transcript	XR_005368608.1	pseudogene	1	n.413G>A
chr13	22201967	G	A	PASS	intergenic_region	MODIFIER	NTAQ1-FBXO32	NTAQ1-FBXO32	intergenic_region	NTAQ1_3-FBXO32_3		-1	n.22201967G>A
chr13	22203225	C	CT	PASS	intergenic_region	MODIFIER	NTAQ1-FBXO32	NTAQ1-FBXO32	intergenic_region	NTAQ1_3-FBXO32_3		-1	n.22203225_22203226insT
chr13	22203226	C	CACT	PASS	intergenic_region	MODIFIER	NTAQ1-FBXO32	NTAQ1-FBXO32	intergenic_region	NTAQ1_3-FBXO32_3		-1	n.22203226_22203227insACT
chr13	22203259	C	T	PASS	intergenic_region	MODIFIER	NTAQ1-FBXO32	NTAQ1-FBXO32	intergenic_region	NTAQ1_3-FBXO32_3		-1	n.22203259C>T
chr13	22206276	G	C	PASS	intergenic_region	MODIFIER	NTAQ1-FBXO32	NTAQ1-FBXO32	intergenic_region	NTAQ1_3-FBXO32_3		-1	n.22206276G>C
chr13	22219643	G	C	PASS	3_prime_UTR_variant	MODIFIER	FBXO32	FBXO32	transcript	XM_038555443.1	protein_coding	9	c.*4635C>G
chr13	22221889	A	G	PASS	3_prime_UTR_variant	MODIFIER	FBXO32	FBXO32	transcript	XM_038555443.1	protein_coding	9	c.*2389T>C
chr13	23165800	G	A	PASS	intron_variant	MODIFIER	MTSS1	MTSS1	transcript	XM_038555462.1	protein_coding	3	c.208+17516C>T
chr13	23165800	G	A	PASS	intron_variant	MODIFIER	MTSS1	MTSS1	transcript	XM_038555467.1	protein_coding	3	c.208+17516C>T
chr13	23165800	G	A	PASS	intron_variant	MODIFIER	MTSS1	MTSS1	transcript	XM_038555475.1	protein_coding	3	c.208+17516C>T
chr13	23165800	G	A	PASS	intron_variant	MODIFIER	MTSS1	MTSS1	transcript	XM_038555463.1	protein_coding	3	c.208+17516C>T
chr13	23165800	G	A	PASS	intron_variant	MODIFIER	MTSS1	MTSS1	transcript	XM_038555464.1	protein_coding	3	c.208+17516C>T
chr13	23165800	G	A	PASS	intron_variant	MODIFIER	MTSS1	MTSS1	transcript	XM_038555465.1	protein_coding	3	c.208+17516C>T
chr13	23165800	G	A	PASS	intron_variant	MODIFIER	MTSS1	MTSS1	transcript	XM_038555466.1	protein_coding	3	c.208+17516C>T
chr13	23165800	G	A	PASS	intron_variant	MODIFIER	MTSS1	MTSS1	transcript	XM_038555468.1	protein_coding	3	c.208+17516C>T
chr13	23165800	G	A	PASS	intron_variant	MODIFIER	MTSS1	MTSS1	transcript	XM_038555469.1	protein_coding	3	c.208+17516C>T
chr13	23165800	G	A	PASS	intron_variant	MODIFIER	MTSS1	MTSS1	transcript	XM_038555471.1	protein_coding	3	c.208+17516C>T
chr13	23165800	G	A	PASS	intron_variant	MODIFIER	MTSS1	MTSS1	transcript	XM_038555473.1	protein_coding	3	c.208+17516C>T
chr13	23165800	G	A	PASS	intron_variant	MODIFIER	MTSS1	MTSS1	transcript	XM_038555474.1	protein_coding	3	c.208+17516C>T
chr13	23165800	G	A	PASS	intron_variant	MODIFIER	MTSS1	MTSS1	transcript	XM_038555476.1	protein_coding	3	c.208+17516C>T
chr13	23165800	G	A	PASS	intron_variant	MODIFIER	MTSS1	MTSS1	transcript	XM_038555470.1	protein_coding	3	c.208+17516C>T
chr13	23502222	G	A	PASS	intron_variant	MODIFIER	NSMCE2	NSMCE2	transcript	XM_038555501.1	protein_coding	2	c.157+5191G>A
chr13	23502222	G	A	PASS	intron_variant	MODIFIER	NSMCE2	NSMCE2	transcript	XM_038555502.1	protein_coding	2	c.157+5191G>A
chr13	23502222	G	A	PASS	intron_variant	MODIFIER	NSMCE2	NSMCE2	transcript	XM_038555503.1	protein_coding	2	c.157+5191G>A
chr13	23502222	G	A	PASS	intron_variant	MODIFIER	NSMCE2	NSMCE2	transcript	XM_038555505.1	protein_coding	2	c.157+5191G>A
chr13	23502222	G	A	PASS	intron_variant	MODIFIER	NSMCE2	NSMCE2	transcript	XM_038555504.1	protein_coding	1	c.-75-4819G>A
chr13	29599959	G	A	PASS	intergenic_region	MODIFIER	LOC102153335-LRRC6	LOC102153335-LRRC6	intergenic_region	LOC102153335_3-LRRC6_3		-1	n.29599959G>A
chr13	30155220	T	C	PASS	intergenic_region	MODIFIER	TG-CCN4	TG-CCN4	intergenic_region	TG_3-CCN4_3		-1	n.30155220T>C
chr13	35886345	G	A	PASS	intron_variant	MODIFIER	AGO2	AGO2	transcript	XM_038555605.1	protein_coding	1	c.22+9514C>T
chr13	35886425	A	G	PASS	intron_variant	MODIFIER	AGO2	AGO2	transcript	XM_038555605.1	protein_coding	1	c.22+9434T>C
chr13	35886455	A	AT	PASS	intron_variant	MODIFIER	AGO2	AGO2	transcript	XM_038555605.1	protein_coding	1	c.22+9403_22+9404insA
chr13	37387103	GAT	G	PASS	downstream_gene_variant	MODIFIER	JRK	JRK	transcript	XM_038555694.1	protein_coding	-1	c.*10490_*10491delAT
chr13	37387103	GAT	G	PASS	downstream_gene_variant	MODIFIER	JRK	JRK	transcript	XM_038555695.1	protein_coding	-1	c.*10490_*10491delAT
chr13	37387103	GAT	G	PASS	intergenic_region	MODIFIER	ARC-JRK	ARC-JRK	intergenic_region	ARC_3-JRK_3		-1	n.37387104_37387105delAT
chr13	37387106	GGA	G	PASS	downstream_gene_variant	MODIFIER	JRK	JRK	transcript	XM_038555694.1	protein_coding	-1	c.*10487_*10488delTC
chr13	37387106	GGA	G	PASS	downstream_gene_variant	MODIFIER	JRK	JRK	transcript	XM_038555695.1	protein_coding	-1	c.*10487_*10488delTC
chr13	37387106	GGA	G	PASS	intergenic_region	MODIFIER	ARC-JRK	ARC-JRK	intergenic_region	ARC_3-JRK_3		-1	n.37387107_37387108delGA
chr13	43894151	T	A	PASS	intron_variant	MODIFIER	GABRB1	GABRB1	transcript	XM_038556011.1	protein_coding	4	c.462-55399T>A
chr13	43894151	T	A	PASS	intron_variant	MODIFIER	LOC106559651	LOC106559651	transcript	XR_005369000.1	pseudogene	5	n.1033-3705A>T
chr13	43894151	T	A	PASS	intron_variant	MODIFIER	GABRB1	GABRB1	transcript	XM_038556012.1	protein_coding	4	c.462-55399T>A
chr13	43894151	T	A	PASS	intron_variant	MODIFIER	GABRB1	GABRB1	transcript	XM_038556014.1	protein_coding	2	c.207-55399T>A
chr13	43894151	T	A	PASS	intron_variant	MODIFIER	GABRB1	GABRB1	transcript	XM_038556013.1	protein_coding	2	c.207-55399T>A
chr13	43894152	A	T	PASS	intron_variant	MODIFIER	GABRB1	GABRB1	transcript	XM_038556011.1	protein_coding	4	c.462-55398A>T
chr13	43894152	A	T	PASS	intron_variant	MODIFIER	LOC106559651	LOC106559651	transcript	XR_005369000.1	pseudogene	5	n.1033-3706T>A
chr13	43894152	A	T	PASS	intron_variant	MODIFIER	GABRB1	GABRB1	transcript	XM_038556012.1	protein_coding	4	c.462-55398A>T
chr13	43894152	A	T	PASS	intron_variant	MODIFIER	GABRB1	GABRB1	transcript	XM_038556014.1	protein_coding	2	c.207-55398A>T
chr13	43894152	A	T	PASS	intron_variant	MODIFIER	GABRB1	GABRB1	transcript	XM_038556013.1	protein_coding	2	c.207-55398A>T
chr13	46931751	A	T	PASS	intron_variant	MODIFIER	LNX1	LNX1	transcript	XM_038556092.1	protein_coding	1	c.-96+14689T>A
chr13	47414319	G	C	PASS	upstream_gene_variant	MODIFIER	PDGFRA	PDGFRA	transcript	XM_038556088.1	protein_coding	-1	c.-4150G>C
chr13	47414319	G	C	PASS	intergenic_region	MODIFIER	GSX2-PDGFRA	GSX2-PDGFRA	intergenic_region	GSX2_3-PDGFRA_3		-1	n.47414319G>C
chr13	47427289	C	T	PASS	intron_variant	MODIFIER	PDGFRA	PDGFRA	transcript	XM_038556087.1	protein_coding	1	c.-12-753C>T
chr13	47427289	C	T	PASS	intron_variant	MODIFIER	PDGFRA	PDGFRA	transcript	XM_038556088.1	protein_coding	1	c.-12-753C>T
chr13	47427289	C	T	PASS	intron_variant	MODIFIER	PDGFRA	PDGFRA	transcript	XM_038556090.1	protein_coding	1	c.-12-753C>T
chr13	47427289	C	T	PASS	intron_variant	MODIFIER	PDGFRA	PDGFRA	transcript	XM_038556089.1	protein_coding	1	c.-12-753C>T
chr13	47427294	C	T	PASS	intron_variant	MODIFIER	PDGFRA	PDGFRA	transcript	XM_038556087.1	protein_coding	1	c.-12-748C>T
chr13	47427294	C	T	PASS	intron_variant	MODIFIER	PDGFRA	PDGFRA	transcript	XM_038556088.1	protein_coding	1	c.-12-748C>T
chr13	47427294	C	T	PASS	intron_variant	MODIFIER	PDGFRA	PDGFRA	transcript	XM_038556090.1	protein_coding	1	c.-12-748C>T
chr13	47427294	C	T	PASS	intron_variant	MODIFIER	PDGFRA	PDGFRA	transcript	XM_038556089.1	protein_coding	1	c.-12-748C>T
chr13	47427358	C	G	PASS	intron_variant	MODIFIER	PDGFRA	PDGFRA	transcript	XM_038556087.1	protein_coding	1	c.-12-684C>G
chr13	47427358	C	G	PASS	intron_variant	MODIFIER	PDGFRA	PDGFRA	transcript	XM_038556088.1	protein_coding	1	c.-12-684C>G
chr13	47427358	C	G	PASS	intron_variant	MODIFIER	PDGFRA	PDGFRA	transcript	XM_038556090.1	protein_coding	1	c.-12-684C>G
chr13	47427358	C	G	PASS	intron_variant	MODIFIER	PDGFRA	PDGFRA	transcript	XM_038556089.1	protein_coding	1	c.-12-684C>G
chr13	47430134	C	T	PASS	intron_variant	MODIFIER	PDGFRA	PDGFRA	transcript	XM_038556087.1	protein_coding	3	c.367+88C>T
chr13	47430134	C	T	PASS	intron_variant	MODIFIER	PDGFRA	PDGFRA	transcript	XM_038556088.1	protein_coding	3	c.367+88C>T
chr13	47430134	C	T	PASS	intron_variant	MODIFIER	PDGFRA	PDGFRA	transcript	XM_038556090.1	protein_coding	3	c.367+88C>T
chr13	47430134	C	T	PASS	intron_variant	MODIFIER	PDGFRA	PDGFRA	transcript	XM_038556089.1	protein_coding	3	c.367+88C>T
chr13	47432905	G	C	PASS	intron_variant	MODIFIER	PDGFRA	PDGFRA	transcript	XM_038556087.1	protein_coding	3	c.368-331G>C
chr13	47432905	G	C	PASS	intron_variant	MODIFIER	PDGFRA	PDGFRA	transcript	XM_038556088.1	protein_coding	3	c.368-331G>C
chr13	47432905	G	C	PASS	intron_variant	MODIFIER	PDGFRA	PDGFRA	transcript	XM_038556090.1	protein_coding	3	c.368-331G>C
chr13	47432905	G	C	PASS	intron_variant	MODIFIER	PDGFRA	PDGFRA	transcript	XM_038556089.1	protein_coding	3	c.368-331G>C
chr13	47433839	C	T	PASS	intron_variant	MODIFIER	PDGFRA	PDGFRA	transcript	XM_038556087.1	protein_coding	4	c.628+343C>T
chr13	47433839	C	T	PASS	intron_variant	MODIFIER	PDGFRA	PDGFRA	transcript	XM_038556088.1	protein_coding	4	c.628+343C>T
chr13	47433839	C	T	PASS	intron_variant	MODIFIER	PDGFRA	PDGFRA	transcript	XM_038556090.1	protein_coding	4	c.628+343C>T
chr13	47433839	C	T	PASS	intron_variant	MODIFIER	PDGFRA	PDGFRA	transcript	XM_038556089.1	protein_coding	4	c.628+343C>T
chr13	47441585	A	G	PASS	intron_variant	MODIFIER	PDGFRA	PDGFRA	transcript	XM_038556087.1	protein_coding	9	c.1364+228A>G
chr13	47441585	A	G	PASS	intron_variant	MODIFIER	PDGFRA	PDGFRA	transcript	XM_038556088.1	protein_coding	9	c.1364+228A>G
chr13	47441585	A	G	PASS	intron_variant	MODIFIER	PDGFRA	PDGFRA	transcript	XM_038556090.1	protein_coding	9	c.1364+228A>G
chr13	47441585	A	G	PASS	intron_variant	MODIFIER	PDGFRA	PDGFRA	transcript	XM_038556089.1	protein_coding	9	c.1364+228A>G
chr13	47441676	A	G	PASS	intron_variant	MODIFIER	PDGFRA	PDGFRA	transcript	XM_038556087.1	protein_coding	9	c.1364+319A>G
chr13	47441676	A	G	PASS	intron_variant	MODIFIER	PDGFRA	PDGFRA	transcript	XM_038556088.1	protein_coding	9	c.1364+319A>G
chr13	47441676	A	G	PASS	intron_variant	MODIFIER	PDGFRA	PDGFRA	transcript	XM_038556090.1	protein_coding	9	c.1364+319A>G
chr13	47441676	A	G	PASS	intron_variant	MODIFIER	PDGFRA	PDGFRA	transcript	XM_038556089.1	protein_coding	9	c.1364+319A>G
chr13	47441965	A	T	PASS	intron_variant	MODIFIER	PDGFRA	PDGFRA	transcript	XM_038556087.1	protein_coding	9	c.1365-419A>T
chr13	47441965	A	T	PASS	intron_variant	MODIFIER	PDGFRA	PDGFRA	transcript	XM_038556088.1	protein_coding	9	c.1365-419A>T
chr13	47441965	A	T	PASS	intron_variant	MODIFIER	PDGFRA	PDGFRA	transcript	XM_038556090.1	protein_coding	9	c.1365-419A>T
chr13	47441965	A	T	PASS	intron_variant	MODIFIER	PDGFRA	PDGFRA	transcript	XM_038556089.1	protein_coding	9	c.1365-419A>T
chr13	47443505	G	T	PASS	intron_variant	MODIFIER	PDGFRA	PDGFRA	transcript	XM_038556087.1	protein_coding	11	c.1654-77G>T
chr13	47443505	G	T	PASS	intron_variant	MODIFIER	PDGFRA	PDGFRA	transcript	XM_038556088.1	protein_coding	11	c.1654-77G>T
chr13	47443505	G	T	PASS	intron_variant	MODIFIER	PDGFRA	PDGFRA	transcript	XM_038556090.1	protein_coding	11	c.1654-77G>T
chr13	47443505	G	T	PASS	intron_variant	MODIFIER	PDGFRA	PDGFRA	transcript	XM_038556089.1	protein_coding	11	c.1654-77G>T
chr13	47685462	C	T	PASS	intergenic_region	MODIFIER	PDGFRA-KIT	PDGFRA-KIT	intergenic_region	PDGFRA_3-KIT_3		-1	n.47685462C>T
chr13	47685463	TCGC	T	PASS	intergenic_region	MODIFIER	PDGFRA-KIT	PDGFRA-KIT	intergenic_region	PDGFRA_3-KIT_3		-1	n.47685464_47685466delCGC
chr13	47685467	G	GGT	PASS	intergenic_region	MODIFIER	PDGFRA-KIT	PDGFRA-KIT	intergenic_region	PDGFRA_3-KIT_3		-1	n.47685467_47685468insGT
chr13	47873398	A	C	PASS	intron_variant	MODIFIER	KIT	KIT	transcript	NM_001003181.1_3	protein_coding	1	c.73+2826A>C
chr13	47920757	T	C	PASS	intron_variant	MODIFIER	KIT	KIT	transcript	NM_001003181.1_3	protein_coding	6	c.1124+881T>C
chr13	49445923	G	GA	ReadPosRankSum-2	upstream_gene_variant	MODIFIER	SRP72	SRP72	transcript	NM_001003264.1_3	protein_coding	-1	c.-3564_-3563insA
chr13	49445923	G	GA	ReadPosRankSum-2	downstream_gene_variant	MODIFIER	PAICS	PAICS	transcript	XM_038556166.1	protein_coding	-1	c.*2765_*2766insA
chr13	49445923	G	GA	ReadPosRankSum-2	downstream_gene_variant	MODIFIER	PAICS	PAICS	transcript	XM_038556167.1	protein_coding	-1	c.*2765_*2766insA
chr13	49445923	G	GA	ReadPosRankSum-2	downstream_gene_variant	MODIFIER	PAICS	PAICS	transcript	XM_038556170.1	protein_coding	-1	c.*2765_*2766insA
chr13	49445923	G	GA	ReadPosRankSum-2	downstream_gene_variant	MODIFIER	PAICS	PAICS	transcript	XM_038556169.1	protein_coding	-1	c.*2765_*2766insA
chr13	49445923	G	GA	ReadPosRankSum-2	intergenic_region	MODIFIER	PAICS-SRP72	PAICS-SRP72	intergenic_region	PAICS_3-SRP72_3		-1	n.49445923_49445924insA
chr13	49600555	CT	C	PASS	upstream_gene_variant	MODIFIER	HOPX	HOPX	transcript	XM_038556181.1	protein_coding	-1	c.-1432delA
chr13	49600555	CT	C	PASS	intron_variant	MODIFIER	HOPX	HOPX	transcript	XM_038556179.1	protein_coding	1	c.-13-1688delA
chr13	49600555	CT	C	PASS	intron_variant	MODIFIER	HOPX	HOPX	transcript	XM_038556180.1	protein_coding	1	c.-13-1688delA
chr13	60537302	CTA	C	PASS	downstream_gene_variant	MODIFIER	LOC119876948	LOC119876948	transcript	XR_005369076.1	pseudogene	-1	n.*184_*185delTA
chr13	60537302	CTA	C	PASS	downstream_gene_variant	MODIFIER	LOC119876948	LOC119876948	transcript	XR_005369077.1	pseudogene	-1	n.*184_*185delTA
chr13	60537302	CTA	C	PASS	intergenic_region	MODIFIER	CSN2-LOC119876948	CSN2-LOC119876948	intergenic_region	CSN2_3-LOC119876948		-1	n.60537303_60537304delTA
chr13	60541163	C	G	PASS	intron_variant	MODIFIER	LOC119876948	LOC119876948	transcript	XR_005369076.1	pseudogene	3	n.270-3523G>C
chr13	60541163	C	G	PASS	intron_variant	MODIFIER	LOC119876948	LOC119876948	transcript	XR_005369077.1	pseudogene	2	n.220-3523G>C
chr13	62019526	G	C	PASS	intergenic_region	MODIFIER	GC-LOC611833	GC-LOC611833	intergenic_region	GC_3-LOC611833_3		-1	n.62019526G>C
chr14	401644	G	A	PASS	intron_variant	MODIFIER	OBSCN	OBSCN	transcript	XM_038556418.1	protein_coding	19	c.5690-17C>T
chr14	401644	G	A	PASS	intron_variant	MODIFIER	OBSCN	OBSCN	transcript	XM_038556422.1	protein_coding	19	c.5690-17C>T
chr14	401644	G	A	PASS	intron_variant	MODIFIER	OBSCN	OBSCN	transcript	XM_038556419.1	protein_coding	19	c.5690-17C>T
chr14	401644	G	A	PASS	intron_variant	MODIFIER	OBSCN	OBSCN	transcript	XM_038556420.1	protein_coding	19	c.5690-17C>T
chr14	401644	G	A	PASS	intron_variant	MODIFIER	OBSCN	OBSCN	transcript	XM_038556421.1	protein_coding	19	c.5690-17C>T
chr14	401644	G	A	PASS	intron_variant	MODIFIER	OBSCN	OBSCN	transcript	XM_038556423.1	protein_coding	15	c.4586-17C>T
chr14	401644	G	A	PASS	intron_variant	MODIFIER	OBSCN	OBSCN	transcript	XM_038556424.1	protein_coding	19	c.5690-17C>T
chr14	401644	G	A	PASS	intron_variant	MODIFIER	OBSCN	OBSCN	transcript	XM_038556428.1	protein_coding	19	c.5690-17C>T
chr14	401644	G	A	PASS	intron_variant	MODIFIER	OBSCN	OBSCN	transcript	XM_038556425.1	protein_coding	19	c.5690-17C>T
chr14	401644	G	A	PASS	intron_variant	MODIFIER	OBSCN	OBSCN	transcript	XM_038556426.1	protein_coding	19	c.5690-17C>T
chr14	863910	T	A	PASS	missense_variant	MODERATE	OR6F1	OR6F1	transcript	XM_038557524.1	protein_coding	3	c.599T>A	p.Leu200His	n.a.	(olfactory receptor gene)
chr14	1696653	C	A	PASS	intergenic_region	MODIFIER	OR2AV1-OR2L5	OR2AV1-OR2L5	intergenic_region	OR2AV1_3-OR2L5_3		-1	n.1696653C>A
chr14	2318454	C	T	PASS	intergenic_region	MODIFIER	OR2T6-LOC482237	OR2T6-LOC482237	intergenic_region	OR2T6_3-LOC482237_3		-1	n.2318454C>T
chr14	2655386	C	T	PASS	intergenic_region	MODIFIER	LOC119876964-OR2G6	LOC119876964-OR2G6	intergenic_region	LOC119876964-OR2G6_3		-1	n.2655386C>T
chr14	8368784	G	A	PASS	intron_variant	MODIFIER	SND1	SND1	transcript	XM_038556610.1	protein_coding	11	c.1243-6961C>T
chr14	9981422	C	CT	PASS	intergenic_region	MODIFIER	LOC119865745-LOC100688839	LOC119865745-LOC100688839	intergenic_region	LOC119865745_3-LOC100688839_3		-1	n.9981422_9981423insT
chr14	10545671	G	C	PASS	intergenic_region	MODIFIER	LOC100683176-LOC609108	LOC100683176-LOC609108	intergenic_region	LOC100683176_3-LOC609108_3		-1	n.10545671G>C
chr14	13275426	A	G	PASS	intron_variant	MODIFIER	LOC102151480	LOC102151480	transcript	XR_005369346.1	pseudogene	1	n.1223-18476T>C
chr14	13275426	A	G	PASS	intron_variant	MODIFIER	LOC102151480	LOC102151480	transcript	XR_005369345.1	pseudogene	1	n.1223-18476T>C
chr14	13275426	A	G	PASS	intron_variant	MODIFIER	LOC102151480	LOC102151480	transcript	XR_005369347.1	pseudogene	1	n.1224-18476T>C
chr14	27063893	T	G	PASS	intergenic_region	MODIFIER	LOC100686927-TMEM106B	LOC100686927-TMEM106B	intergenic_region	LOC100686927_3-TMEM106B_3		-1	n.27063893T>G
chr14	28439392	T	C	PASS	intergenic_region	MODIFIER	LOC119866249-LOC119867546	LOC119866249-LOC119867546	intergenic_region	LOC119866249_3-LOC119867546_3		-1	n.28439392T>C
chr14	28786356	T	A	PASS	intron_variant	MODIFIER	ETV1	ETV1	transcript	XM_038556965.1	protein_coding	4	c.277+5595A>T
chr14	28786356	T	A	PASS	intron_variant	MODIFIER	ETV1	ETV1	transcript	XM_038556975.1	protein_coding	2	c.115+5595A>T
chr14	28786356	T	A	PASS	intron_variant	MODIFIER	ETV1	ETV1	transcript	XM_038556972.1	protein_coding	3	c.223+14940A>T
chr14	28786356	T	A	PASS	intron_variant	MODIFIER	ETV1	ETV1	transcript	XM_038556973.1	protein_coding	4	c.220+5595A>T
chr14	28786356	T	A	PASS	intron_variant	MODIFIER	ETV1	ETV1	transcript	XM_038556967.1	protein_coding	6	c.235+5595A>T
chr14	28786356	T	A	PASS	intron_variant	MODIFIER	ETV1	ETV1	transcript	XM_038556969.1	protein_coding	5	c.235+5595A>T
chr14	28786356	T	A	PASS	intron_variant	MODIFIER	ETV1	ETV1	transcript	XM_038556970.1	protein_coding	5	c.235+5595A>T
chr14	28786356	T	A	PASS	intron_variant	MODIFIER	ETV1	ETV1	transcript	XM_038556974.1	protein_coding	5	c.181+14940A>T
chr14	28786356	T	A	PASS	intron_variant	MODIFIER	ETV1	ETV1	transcript	XM_038556966.1	protein_coding	6	c.235+5595A>T
chr14	28786356	T	A	PASS	intron_variant	MODIFIER	ETV1	ETV1	transcript	XM_038556968.1	protein_coding	7	c.235+5595A>T
chr14	28786356	T	A	PASS	intron_variant	MODIFIER	ETV1	ETV1	transcript	XM_038556971.1	protein_coding	6	c.235+5595A>T
chr14	28896446	T	C	PASS	intragenic_variant	MODIFIER	LOC100856609	LOC100856609	gene_variant	LOC100856609_3		-1	n.28896446T>C
chr14	28956000	A	G	PASS	downstream_gene_variant	MODIFIER	DGKB	DGKB	transcript	XM_038556977.1	protein_coding	-1	c.*6154T>C
chr14	28956000	A	G	PASS	downstream_gene_variant	MODIFIER	DGKB	DGKB	transcript	XM_038556978.1	protein_coding	-1	c.*6154T>C
chr14	28956000	A	G	PASS	downstream_gene_variant	MODIFIER	DGKB	DGKB	transcript	XM_038556980.1	protein_coding	-1	c.*6154T>C
chr14	28956000	A	G	PASS	downstream_gene_variant	MODIFIER	DGKB	DGKB	transcript	XM_038556979.1	protein_coding	-1	c.*6154T>C
chr14	28956000	A	G	PASS	downstream_gene_variant	MODIFIER	DGKB	DGKB	transcript	XM_038556981.1	protein_coding	-1	c.*6154T>C
chr14	28956000	A	G	PASS	downstream_gene_variant	MODIFIER	DGKB	DGKB	transcript	XM_038556982.1	protein_coding	-1	c.*6154T>C
chr14	28956000	A	G	PASS	downstream_gene_variant	MODIFIER	DGKB	DGKB	transcript	XM_038556983.1	protein_coding	-1	c.*6154T>C
chr14	28956000	A	G	PASS	intergenic_region	MODIFIER	LOC100856609-DGKB	LOC100856609-DGKB	intergenic_region	LOC100856609_3-DGKB_3		-1	n.28956000A>G
chr14	29128124	T	C	PASS	intron_variant	MODIFIER	DGKB	DGKB	transcript	XM_038556977.1	protein_coding	23	c.2122+11725A>G
chr14	29128124	T	C	PASS	intron_variant	MODIFIER	DGKB	DGKB	transcript	XM_038556978.1	protein_coding	23	c.2122+11725A>G
chr14	29128124	T	C	PASS	intron_variant	MODIFIER	DGKB	DGKB	transcript	XM_038556980.1	protein_coding	22	c.2101+11725A>G
chr14	29128124	T	C	PASS	intron_variant	MODIFIER	DGKB	DGKB	transcript	XM_038556979.1	protein_coding	23	c.2119+11725A>G
chr14	29128124	T	C	PASS	intron_variant	MODIFIER	DGKB	DGKB	transcript	XM_038556981.1	protein_coding	22	c.2098+11725A>G
chr14	29128124	T	C	PASS	intron_variant	MODIFIER	DGKB	DGKB	transcript	XM_038556982.1	protein_coding	22	c.2086+11725A>G
chr14	29128124	T	C	PASS	intron_variant	MODIFIER	DGKB	DGKB	transcript	XM_038556983.1	protein_coding	21	c.2065+11725A>G
chr14	29165522	G	A	PASS	intron_variant	MODIFIER	DGKB	DGKB	transcript	XM_038556977.1	protein_coding	21	c.1836-15080C>T
chr14	29165522	G	A	PASS	intron_variant	MODIFIER	DGKB	DGKB	transcript	XM_038556978.1	protein_coding	21	c.1836-15080C>T
chr14	29165522	G	A	PASS	intron_variant	MODIFIER	DGKB	DGKB	transcript	XM_038556980.1	protein_coding	20	c.1815-15080C>T
chr14	29165522	G	A	PASS	intron_variant	MODIFIER	DGKB	DGKB	transcript	XM_038556979.1	protein_coding	21	c.1833-15080C>T
chr14	29165522	G	A	PASS	intron_variant	MODIFIER	DGKB	DGKB	transcript	XM_038556981.1	protein_coding	20	c.1812-15080C>T
chr14	29165522	G	A	PASS	intron_variant	MODIFIER	DGKB	DGKB	transcript	XM_038556982.1	protein_coding	20	c.1800-15080C>T
chr14	29165522	G	A	PASS	intron_variant	MODIFIER	DGKB	DGKB	transcript	XM_038556983.1	protein_coding	19	c.1779-15080C>T
chr14	29203490	C	T	PASS	intron_variant	MODIFIER	DGKB	DGKB	transcript	XM_038556977.1	protein_coding	21	c.1836-53048G>A
chr14	29203490	C	T	PASS	intron_variant	MODIFIER	DGKB	DGKB	transcript	XM_038556978.1	protein_coding	21	c.1836-53048G>A
chr14	29203490	C	T	PASS	intron_variant	MODIFIER	DGKB	DGKB	transcript	XM_038556980.1	protein_coding	20	c.1815-53048G>A
chr14	29203490	C	T	PASS	intron_variant	MODIFIER	DGKB	DGKB	transcript	XM_038556979.1	protein_coding	21	c.1833-53048G>A
chr14	29203490	C	T	PASS	intron_variant	MODIFIER	DGKB	DGKB	transcript	XM_038556981.1	protein_coding	20	c.1812-53048G>A
chr14	29203490	C	T	PASS	intron_variant	MODIFIER	DGKB	DGKB	transcript	XM_038556982.1	protein_coding	20	c.1800-53048G>A
chr14	29203490	C	T	PASS	intron_variant	MODIFIER	DGKB	DGKB	transcript	XM_038556983.1	protein_coding	19	c.1779-53048G>A
chr14	29324499	A	C	PASS	intron_variant	MODIFIER	DGKB	DGKB	transcript	XM_038556977.1	protein_coding	20	c.1770+37514T>G
chr14	29324499	A	C	PASS	intron_variant	MODIFIER	DGKB	DGKB	transcript	XM_038556978.1	protein_coding	20	c.1770+37514T>G
chr14	29324499	A	C	PASS	intron_variant	MODIFIER	DGKB	DGKB	transcript	XM_038556980.1	protein_coding	19	c.1749+37514T>G
chr14	29324499	A	C	PASS	intron_variant	MODIFIER	DGKB	DGKB	transcript	XM_038556979.1	protein_coding	20	c.1767+37514T>G
chr14	29324499	A	C	PASS	intron_variant	MODIFIER	DGKB	DGKB	transcript	XM_038556981.1	protein_coding	19	c.1746+37514T>G
chr14	29324499	A	C	PASS	intron_variant	MODIFIER	DGKB	DGKB	transcript	XM_038556982.1	protein_coding	19	c.1734+37514T>G
chr14	29324499	A	C	PASS	intron_variant	MODIFIER	DGKB	DGKB	transcript	XM_038556983.1	protein_coding	18	c.1713+37514T>G
chr14	29350541	ATTT	A	PASS	intron_variant	MODIFIER	DGKB	DGKB	transcript	XM_038556977.1	protein_coding	20	c.1770+11469_1770+11471delAAA
chr14	29350541	ATTT	A	PASS	intron_variant	MODIFIER	DGKB	DGKB	transcript	XM_038556978.1	protein_coding	20	c.1770+11469_1770+11471delAAA
chr14	29350541	ATTT	A	PASS	intron_variant	MODIFIER	DGKB	DGKB	transcript	XM_038556980.1	protein_coding	19	c.1749+11469_1749+11471delAAA
chr14	29350541	ATTT	A	PASS	intron_variant	MODIFIER	DGKB	DGKB	transcript	XM_038556979.1	protein_coding	20	c.1767+11469_1767+11471delAAA
chr14	29350541	ATTT	A	PASS	intron_variant	MODIFIER	DGKB	DGKB	transcript	XM_038556981.1	protein_coding	19	c.1746+11469_1746+11471delAAA
chr14	29350541	ATTT	A	PASS	intron_variant	MODIFIER	DGKB	DGKB	transcript	XM_038556982.1	protein_coding	19	c.1734+11469_1734+11471delAAA
chr14	29350541	ATTT	A	PASS	intron_variant	MODIFIER	DGKB	DGKB	transcript	XM_038556983.1	protein_coding	18	c.1713+11469_1713+11471delAAA
chr14	29350546	C	CACGAA	PASS	intron_variant	MODIFIER	DGKB	DGKB	transcript	XM_038556977.1	protein_coding	20	c.1770+11466_1770+11467insTTCGT
chr14	29350546	C	CACGAA	PASS	intron_variant	MODIFIER	DGKB	DGKB	transcript	XM_038556978.1	protein_coding	20	c.1770+11466_1770+11467insTTCGT
chr14	29350546	C	CACGAA	PASS	intron_variant	MODIFIER	DGKB	DGKB	transcript	XM_038556980.1	protein_coding	19	c.1749+11466_1749+11467insTTCGT
chr14	29350546	C	CACGAA	PASS	intron_variant	MODIFIER	DGKB	DGKB	transcript	XM_038556979.1	protein_coding	20	c.1767+11466_1767+11467insTTCGT
chr14	29350546	C	CACGAA	PASS	intron_variant	MODIFIER	DGKB	DGKB	transcript	XM_038556981.1	protein_coding	19	c.1746+11466_1746+11467insTTCGT
chr14	29350546	C	CACGAA	PASS	intron_variant	MODIFIER	DGKB	DGKB	transcript	XM_038556982.1	protein_coding	19	c.1734+11466_1734+11467insTTCGT
chr14	29350546	C	CACGAA	PASS	intron_variant	MODIFIER	DGKB	DGKB	transcript	XM_038556983.1	protein_coding	18	c.1713+11466_1713+11467insTTCGT
chr14	31153286	C	T	PASS	intron_variant	MODIFIER	LRRC72	LRRC72	transcript	XM_038556993.1	protein_coding	5	c.458-2843C>T
chr14	31153286	C	T	PASS	intron_variant	MODIFIER	LRRC72	LRRC72	transcript	XM_038556994.1	protein_coding	5	c.446-2843C>T
chr14	31153286	C	T	PASS	intron_variant	MODIFIER	LRRC72	LRRC72	transcript	XM_038556996.1	protein_coding	4	c.347-2843C>T
chr14	31153286	C	T	PASS	intron_variant	MODIFIER	LRRC72	LRRC72	transcript	XM_038556997.1	protein_coding	3	c.314-2843C>T
chr14	31153286	C	T	PASS	intron_variant	MODIFIER	LRRC72	LRRC72	transcript	XM_038556995.1	protein_coding	5	c.371-2843C>T
chr14	31181036	C	T	PASS	downstream_gene_variant	MODIFIER	LOC111098778	LOC111098778	transcript	XR_005369497.1	pseudogene	-1	n.*3173C>T
chr14	31181036	C	T	PASS	intron_variant	MODIFIER	ANKMY2	ANKMY2	transcript	XM_038556991.1	protein_coding	4	c.371-3017G>A
chr14	31181036	C	T	PASS	intron_variant	MODIFIER	ANKMY2	ANKMY2	transcript	XM_038556992.1	protein_coding	4	c.233-3017G>A
chr14	31201524	G	GGCC	PASS	upstream_gene_variant	MODIFIER	ANKMY2	ANKMY2	transcript	XM_038556991.1	protein_coding	-1	c.-221_-220insGGC
chr14	31201524	G	GGCC	PASS	upstream_gene_variant	MODIFIER	BZW2	BZW2	transcript	XM_038557009.1	protein_coding	-1	c.-376_-375insGCC
chr14	31201524	G	GGCC	PASS	upstream_gene_variant	MODIFIER	BZW2	BZW2	transcript	XM_038557011.1	protein_coding	-1	c.-501_-500insGCC
chr14	31201524	G	GGCC	PASS	intergenic_region	MODIFIER	ANKMY2-BZW2	ANKMY2-BZW2	intergenic_region	ANKMY2_3-BZW2_3		-1	n.31201524_31201525insGCC
chr14	31202067	GCGCGGCCGCCGCCCCGCCCCGC	G	PASS	upstream_gene_variant	MODIFIER	ANKMY2	ANKMY2	transcript	XM_038556991.1	protein_coding	-1	c.-785_-764delGCGGGGCGGGGCGGCGGCCGCG
chr14	31202067	GCGCGGCCGCCGCCCCGCCCCGC	G	PASS	intron_variant	MODIFIER	BZW2	BZW2	transcript	XM_038557009.1	protein_coding	1	c.118+51_118+72delCGCGGCCGCCGCCCCGCCCCGC
chr14	31202067	GCGCGGCCGCCGCCCCGCCCCGC	G	PASS	intron_variant	MODIFIER	BZW2	BZW2	transcript	XM_038557011.1	protein_coding	1	c.-8+51_-8+72delCGCGGCCGCCGCCCCGCCCCGC
chr14	31306559	G	A	PASS	upstream_gene_variant	MODIFIER	TSPAN13	TSPAN13	transcript	XM_038557012.1	protein_coding	-1	c.-2575G>A
chr14	31306559	G	A	PASS	intergenic_region	MODIFIER	BZW2-TSPAN13	BZW2-TSPAN13	intergenic_region	BZW2_3-TSPAN13_3		-1	n.31306559G>A
chr14	31309739	GGGGT	G	PASS	intron_variant	MODIFIER	TSPAN13	TSPAN13	transcript	XM_038557012.1	protein_coding	1	c.63+544_63+547delGGGT
chr14	31313145	C	A	PASS	intron_variant	MODIFIER	TSPAN13	TSPAN13	transcript	XM_038557012.1	protein_coding	1	c.63+3949C>A
chr14	31314303	C	T	PASS	intron_variant	MODIFIER	TSPAN13	TSPAN13	transcript	XM_038557012.1	protein_coding	1	c.63+5107C>T
chr14	31346461	A	G	PASS	intergenic_region	MODIFIER	TSPAN13-AGR2	TSPAN13-AGR2	intergenic_region	TSPAN13_3-AGR2_3		-1	n.31346461A>G
chr14	31467215	A	ATCTATTTGACTTTTCTTTTTTTTTTTTTTTTTTTTTTTTTTTTTTTT	PASS	intergenic_region	MODIFIER	LOC111098675-LOC119865738	LOC111098675-LOC119865738	intergenic_region	LOC111098675_3-LOC119865738_3		-1	n.31467215_31467216insTCTATTTGACTTTTCTTTTTTTTTTTTTTTTTTTTTTTTTTTTTTTT
chr14	31583974	CATA	C	PASS	intergenic_region	MODIFIER	LOC119865738-LOC119867680	LOC119865738-LOC119867680	intergenic_region	LOC119865738_3-LOC119867680_3		-1	n.31583975_31583977delATA
chr14	31596444	AT	A	PASS	intergenic_region	MODIFIER	LOC119865738-LOC119867680	LOC119865738-LOC119867680	intergenic_region	LOC119865738_3-LOC119867680_3		-1	n.31596445delT
chr14	34018096	C	CT	PASS	intergenic_region	MODIFIER	TMEM196-LOC111098678	TMEM196-LOC111098678	intergenic_region	TMEM196_3-LOC111098678_3		-1	n.34018096_34018097insT
chr14	47310820	C	T	PASS	intron_variant	MODIFIER	LOC111098822	LOC111098822	transcript	XR_005369698.1	pseudogene	5	n.932+18109G>A
chr14	47310820	C	T	PASS	intron_variant	MODIFIER	LOC111098822	LOC111098822	transcript	XR_005369697.1	pseudogene	4	n.863+20681G>A
chr14	47366830	A	G	PASS	intron_variant	MODIFIER	HERPUD2	HERPUD2	transcript	XM_038557326.1	protein_coding	3	c.340-866T>C
chr14	47510661	TAAAAGATTTTATTTATTTATTTGAGAGAGA	T	PASS	intron_variant	MODIFIER	SEPTIN7	SEPTIN7	transcript	XM_038557328.1	protein_coding	3	c.280+125_280+154delAAAAGATTTTATTTATTTATTTGAGAGAGA
chr14	47510661	TAAAAGATTTTATTTATTTATTTGAGAGAGA	T	PASS	intron_variant	MODIFIER	SEPTIN7	SEPTIN7	transcript	XM_038557329.1	protein_coding	3	c.169+125_169+154delAAAAGATTTTATTTATTTATTTGAGAGAGA
chr14	47510661	TAAAAGATTTTATTTATTTATTTGAGAGAGA	T	PASS	intron_variant	MODIFIER	SEPTIN7	SEPTIN7	transcript	XM_038557330.1	protein_coding	3	c.166+125_166+154delAAAAGATTTTATTTATTTATTTGAGAGAGA
chr14	47510661	TAAAAGATTTTATTTATTTATTTGAGAGAGA	T	PASS	intron_variant	MODIFIER	SEPTIN7	SEPTIN7	transcript	XM_038557332.1	protein_coding	3	c.10+125_10+154delAAAAGATTTTATTTATTTATTTGAGAGAGA
chr14	47510661	TAAAAGATTTTATTTATTTATTTGAGAGAGA	T	PASS	intron_variant	MODIFIER	SEPTIN7	SEPTIN7	transcript	XM_038557331.1	protein_coding	2	c.10+125_10+154delAAAAGATTTTATTTATTTATTTGAGAGAGA
chr14	47739435	T	C	PASS	intron_variant	MODIFIER	EEPD1	EEPD1	transcript	XM_038557333.1	protein_coding	2	c.878+27146T>C
chr14	47760480	G	A	PASS	intron_variant	MODIFIER	EEPD1	EEPD1	transcript	XM_038557333.1	protein_coding	2	c.879-19378G>A
chr14	47776660	G	C	PASS	intron_variant	MODIFIER	EEPD1	EEPD1	transcript	XM_038557333.1	protein_coding	2	c.879-3198G>C
chr14	47776662	G	C	PASS	intron_variant	MODIFIER	EEPD1	EEPD1	transcript	XM_038557333.1	protein_coding	2	c.879-3196G>C
chr14	47776664	G	C	PASS	intron_variant	MODIFIER	EEPD1	EEPD1	transcript	XM_038557333.1	protein_coding	2	c.879-3194G>C
chr14	48089680	G	GAGCT	PASS	intron_variant	MODIFIER	AOAH	AOAH	transcript	XM_038557345.1	protein_coding	7	c.599+1826_599+1827insAGCT
chr14	50066481	A	T	PASS	intergenic_region	MODIFIER	LOC102153412-LOC100686196	LOC102153412-LOC100686196	intergenic_region	LOC102153412_3-LOC100686196_3		-1	n.50066481A>T
chr14	50179938	T	C	PASS	intergenic_region	MODIFIER	LOC100686196-LOC111098699	LOC100686196-LOC111098699	intergenic_region	LOC100686196_3-LOC111098699_3		-1	n.50179938T>C
chr14	51176476	G	A	PASS	intron_variant	MODIFIER	IMMP2L	IMMP2L	transcript	XM_038557364.1	protein_coding	4	c.239+209403C>T
chr14	51176476	G	A	PASS	intron_variant	MODIFIER	IMMP2L	IMMP2L	transcript	XM_038557366.1	protein_coding	4	c.239+209403C>T
chr14	51176476	G	A	PASS	intron_variant	MODIFIER	IMMP2L	IMMP2L	transcript	XM_038557365.1	protein_coding	4	c.239+209403C>T
chr14	51176476	G	A	PASS	intron_variant	MODIFIER	IMMP2L	IMMP2L	transcript	XM_038557367.1	protein_coding	4	c.239+209403C>T
chr14	51176476	G	A	PASS	intron_variant	MODIFIER	IMMP2L	IMMP2L	transcript	XM_038557368.1	protein_coding	4	c.239+209403C>T
chr14	51785107	A	G	PASS	intron_variant	MODIFIER	DOCK4	DOCK4	transcript	XM_038557373.1	protein_coding	4	c.219-1676T>C
chr14	51785107	A	G	PASS	intron_variant	MODIFIER	DOCK4	DOCK4	transcript	XM_038557374.1	protein_coding	4	c.219-1676T>C
chr14	51785107	A	G	PASS	intron_variant	MODIFIER	DOCK4	DOCK4	transcript	XM_038557375.1	protein_coding	4	c.219-1676T>C
chr14	52029190	G	T	PASS	intron_variant	MODIFIER	ZNF277	ZNF277	transcript	XM_038557378.1	protein_coding	1	c.92-6085G>T
chr14	52029190	G	T	PASS	intron_variant	MODIFIER	ZNF277	ZNF277	transcript	XM_038557379.1	protein_coding	1	c.-109-6089G>T
chr14	52140165	A	C	PASS	intron_variant	MODIFIER	LOC111098665	LOC111098665	transcript	XR_005369737.1	pseudogene	2	n.1522-29A>C
chr14	52140165	A	C	PASS	intron_variant	MODIFIER	LOC111098665	LOC111098665	transcript	XR_005369736.1	pseudogene	2	n.1522-3000A>C
chr14	52147592	G	T	PASS	downstream_gene_variant	MODIFIER	LOC111098665	LOC111098665	transcript	XR_005369737.1	pseudogene	-1	n.*3126G>T
chr14	52147592	G	T	PASS	downstream_gene_variant	MODIFIER	LOC111098665	LOC111098665	transcript	XR_005369736.1	pseudogene	-1	n.*3126G>T
chr14	52147592	G	T	PASS	intergenic_region	MODIFIER	LOC111098665-IFRD1	LOC111098665-IFRD1	intergenic_region	LOC111098665_3-IFRD1_3		-1	n.52147592G>T
chr14	52148334	G	T	PASS	downstream_gene_variant	MODIFIER	LOC111098665	LOC111098665	transcript	XR_005369737.1	pseudogene	-1	n.*3868G>T
chr14	52148334	G	T	PASS	downstream_gene_variant	MODIFIER	LOC111098665	LOC111098665	transcript	XR_005369736.1	pseudogene	-1	n.*3868G>T
chr14	52148334	G	T	PASS	intergenic_region	MODIFIER	LOC111098665-IFRD1	LOC111098665-IFRD1	intergenic_region	LOC111098665_3-IFRD1_3		-1	n.52148334G>T
chr14	52154615	G	A	PASS	intergenic_region	MODIFIER	LOC111098665-IFRD1	LOC111098665-IFRD1	intergenic_region	LOC111098665_3-IFRD1_3		-1	n.52154615G>A
chr14	52155432	C	T	PASS	intergenic_region	MODIFIER	LOC111098665-IFRD1	LOC111098665-IFRD1	intergenic_region	LOC111098665_3-IFRD1_3		-1	n.52155432C>T
chr14	52160988	G	A,*	PASS	intergenic_region	MODIFIER	LOC111098665-IFRD1	LOC111098665-IFRD1	intergenic_region	LOC111098665_3-IFRD1_3		-1	n.52160988G>A
chr14	52386120	T	G	PASS	intergenic_region	MODIFIER	LSMEM1-TMEM168	LSMEM1-TMEM168	intergenic_region	LSMEM1_3-TMEM168_3		-1	n.52386120T>G
chr14	52388859	C	T	PASS	intergenic_region	MODIFIER	LSMEM1-TMEM168	LSMEM1-TMEM168	intergenic_region	LSMEM1_3-TMEM168_3		-1	n.52388859C>T
chr14	53014692	A	G	PASS	intergenic_region	MODIFIER	LOC106559704-LOC102155481	LOC106559704-LOC102155481	intergenic_region	LOC106559704_3-LOC102155481_3		-1	n.53014692A>G
chr14	53021071	C	T	PASS	intergenic_region	MODIFIER	LOC106559704-LOC102155481	LOC106559704-LOC102155481	intergenic_region	LOC106559704_3-LOC102155481_3		-1	n.53021071C>T
chr14	53046270	G	C	PASS	intergenic_region	MODIFIER	LOC106559704-LOC102155481	LOC106559704-LOC102155481	intergenic_region	LOC106559704_3-LOC102155481_3		-1	n.53046270G>C
chr14	53050836	T	C	PASS	intergenic_region	MODIFIER	LOC106559704-LOC102155481	LOC106559704-LOC102155481	intergenic_region	LOC106559704_3-LOC102155481_3		-1	n.53050836T>C
chr14	53060582	T	C	PASS	intergenic_region	MODIFIER	LOC106559704-LOC102155481	LOC106559704-LOC102155481	intergenic_region	LOC106559704_3-LOC102155481_3		-1	n.53060582T>C
chr14	53084473	C	T	PASS	intron_variant	MODIFIER	LOC102155481	LOC102155481	transcript	XR_005369742.1	pseudogene	3	n.373+2077C>T
chr14	53084473	C	T	PASS	intron_variant	MODIFIER	LOC102155481	LOC102155481	transcript	XR_005369743.1	pseudogene	2	n.297+2077C>T
chr14	53237783	G	C	PASS	non_coding_transcript_exon_variant	MODIFIER	LOC111098836	LOC111098836	transcript	XR_005369746.1	pseudogene	1	n.1063G>C
chr14	53237783	G	C	PASS	non_coding_transcript_exon_variant	MODIFIER	LOC111098836	LOC111098836	transcript	XR_005369745.1	pseudogene	1	n.1063G>C
chr14	53246101	G	T	PASS	intron_variant	MODIFIER	LOC111098836	LOC111098836	transcript	XR_005369746.1	pseudogene	2	n.3005+4015G>T
chr14	53246101	G	T	PASS	intron_variant	MODIFIER	LOC111098836	LOC111098836	transcript	XR_005369745.1	pseudogene	2	n.2991+4015G>T
chr14	53252274	CTT	C	PASS	intron_variant	MODIFIER	LOC111098836	LOC111098836	transcript	XR_005369746.1	pseudogene	2	n.3006-1216_3006-1215delTT
chr14	53252274	CTT	C	PASS	intron_variant	MODIFIER	LOC111098836	LOC111098836	transcript	XR_005369745.1	pseudogene	2	n.2992-1216_2992-1215delTT
chr14	53321174	T	C	PASS	intron_variant	MODIFIER	LOC111098838	LOC111098838	transcript	XR_005369748.1	pseudogene	3	n.672-3063T>C
chr14	53321174	T	C	PASS	intron_variant	MODIFIER	PPP1R3A	PPP1R3A	transcript	XM_038557398.1	protein_coding	1	c.789-7829A>G
chr14	53321174	T	C	PASS	intron_variant	MODIFIER	LOC111098838	LOC111098838	transcript	XR_005369747.1	pseudogene	3	n.667-3063T>C
chr14	53321174	T	C	PASS	intron_variant	MODIFIER	PPP1R3A	PPP1R3A	transcript	XM_038557399.1	protein_coding	1	c.789-7829A>G
chr14	53321174	T	C	PASS	intron_variant	MODIFIER	PPP1R3A	PPP1R3A	transcript	XM_038557401.1	protein_coding	1	c.789-7829A>G
chr14	53321174	T	C	PASS	intron_variant	MODIFIER	PPP1R3A	PPP1R3A	transcript	XM_038557400.1	protein_coding	1	c.789-7829A>G
chr14	53330707	A	C	PASS	downstream_gene_variant	MODIFIER	LOC111098838	LOC111098838	transcript	XR_005369748.1	pseudogene	-1	n.*3735A>C
chr14	53330707	A	C	PASS	downstream_gene_variant	MODIFIER	LOC111098838	LOC111098838	transcript	XR_005369747.1	pseudogene	-1	n.*3735A>C
chr14	53330707	A	C	PASS	intron_variant	MODIFIER	PPP1R3A	PPP1R3A	transcript	XM_038557398.1	protein_coding	1	c.788+14076T>G
chr14	53330707	A	C	PASS	intron_variant	MODIFIER	PPP1R3A	PPP1R3A	transcript	XM_038557399.1	protein_coding	1	c.788+14076T>G
chr14	53330707	A	C	PASS	intron_variant	MODIFIER	PPP1R3A	PPP1R3A	transcript	XM_038557401.1	protein_coding	1	c.788+14076T>G
chr14	53330707	A	C	PASS	intron_variant	MODIFIER	PPP1R3A	PPP1R3A	transcript	XM_038557400.1	protein_coding	1	c.788+14076T>G
chr14	53703761	C	T	PASS	intron_variant	MODIFIER	FOXP2	FOXP2	transcript	XM_038557402.1	protein_coding	3	c.-10-37840C>T
chr14	53703761	C	T	PASS	intron_variant	MODIFIER	FOXP2	FOXP2	transcript	XM_038557404.1	protein_coding	2	c.-10-37840C>T
chr14	53703761	C	T	PASS	intron_variant	MODIFIER	FOXP2	FOXP2	transcript	XM_038557424.1	protein_coding	3	c.-10-37840C>T
chr14	53703761	C	T	PASS	intron_variant	MODIFIER	FOXP2	FOXP2	transcript	XM_038557425.1	protein_coding	3	c.-10-37840C>T
chr14	53703761	C	T	PASS	intron_variant	MODIFIER	FOXP2	FOXP2	transcript	XM_038557405.1	protein_coding	4	c.-11+9288C>T
chr14	53703761	C	T	PASS	intron_variant	MODIFIER	FOXP2	FOXP2	transcript	XM_038557409.1	protein_coding	3	c.-10-37840C>T
chr14	53703761	C	T	PASS	intron_variant	MODIFIER	FOXP2	FOXP2	transcript	XM_038557411.1	protein_coding	3	c.-10-37840C>T
chr14	53703761	C	T	PASS	intron_variant	MODIFIER	FOXP2	FOXP2	transcript	XM_038557413.1	protein_coding	3	c.-10-37840C>T
chr14	53703761	C	T	PASS	intron_variant	MODIFIER	FOXP2	FOXP2	transcript	XM_038557407.1	protein_coding	2	c.-10-37840C>T
chr14	53703761	C	T	PASS	intron_variant	MODIFIER	FOXP2	FOXP2	transcript	XM_038557403.1	protein_coding	3	c.-10-37840C>T
chr14	54193076	G	A	PASS	intron_variant	MODIFIER	MDFIC	MDFIC	transcript	XM_038557436.1	protein_coding	1	c.85+44G>A
chr14	54193076	G	A	PASS	intron_variant	MODIFIER	MDFIC	MDFIC	transcript	XM_038557428.1	protein_coding	3	c.-72+1172G>A
chr14	54193076	G	A	PASS	intron_variant	MODIFIER	MDFIC	MDFIC	transcript	XM_038557437.1	protein_coding	1	c.85+44G>A
chr14	54193076	G	A	PASS	intron_variant	MODIFIER	MDFIC	MDFIC	transcript	XM_038557433.1	protein_coding	1	c.85+44G>A
chr14	54193076	G	A	PASS	intron_variant	MODIFIER	MDFIC	MDFIC	transcript	XM_038557434.1	protein_coding	1	c.85+44G>A
chr14	55960514	CAG	C	PASS	downstream_gene_variant	MODIFIER	LOC106559676	LOC106559676	transcript	XR_005369243.1	pseudogene	-1	n.*657_*658delCT
chr14	55960514	CAG	C	PASS	intergenic_region	MODIFIER	CAPZA2-LOC106559676	CAPZA2-LOC106559676	intergenic_region	CAPZA2_3-LOC106559676_3		-1	n.55960515_55960516delAG
chr15	2447811	C	T	PASS	intron_variant	MODIFIER	RIMS3	RIMS3	transcript	XM_038557734.1	protein_coding	3	c.217+1417C>T
chr15	2447811	C	T	PASS	intron_variant	MODIFIER	RIMS3	RIMS3	transcript	XM_038557735.1	protein_coding	3	c.217+1417C>T
chr15	2447811	C	T	PASS	intron_variant	MODIFIER	RIMS3	RIMS3	transcript	XM_038557736.1	protein_coding	3	c.217+1417C>T
chr15	5906806	G	A	PASS	upstream_gene_variant	MODIFIER	LOC111098957	LOC111098957	transcript	XR_005370169.1	pseudogene	-1	n.-3330C>T
chr15	5906806	G	A	PASS	downstream_gene_variant	MODIFIER	CSF3R	CSF3R	transcript	XM_038557876.1	protein_coding	-1	c.*3320G>A
chr15	5906806	G	A	PASS	downstream_gene_variant	MODIFIER	CSF3R	CSF3R	transcript	XM_038557878.1	protein_coding	-1	c.*3320G>A
chr15	5906806	G	A	PASS	downstream_gene_variant	MODIFIER	CSF3R	CSF3R	transcript	XM_038557880.1	protein_coding	-1	c.*3320G>A
chr15	5906806	G	A	PASS	downstream_gene_variant	MODIFIER	CSF3R	CSF3R	transcript	XM_038557879.1	protein_coding	-1	c.*3320G>A
chr15	5906806	G	A	PASS	intron_variant	MODIFIER	MRPS15	MRPS15	transcript	XM_038557881.1	protein_coding	2	c.175+669G>A
chr15	28674443	G	A	PASS	intergenic_region	MODIFIER	LOC119867966-LOC482589	LOC119867966-LOC482589	intergenic_region	LOC119867966_3-LOC482589_2		-1	n.28674443G>A
chr15	46294246	C	T	PASS	intergenic_region	MODIFIER	EDNRA-TMEM184C	EDNRA-TMEM184C	intergenic_region	EDNRA_3-TMEM184C_3		-1	n.46294246C>T
chr15	46748660	TGG	T	PASS	intron_variant	MODIFIER	NR3C2	NR3C2	transcript	XM_038558967.1	protein_coding	8	c.2779-9133_2779-9132delCC
chr15	46748660	TGG	T	PASS	intron_variant	MODIFIER	NR3C2	NR3C2	transcript	XM_038558971.1	protein_coding	8	c.2779-9133_2779-9132delCC
chr15	46748660	TGG	T	PASS	intron_variant	MODIFIER	NR3C2	NR3C2	transcript	XM_038558969.1	protein_coding	8	c.2779-9133_2779-9132delCC
chr15	46748660	TGG	T	PASS	intron_variant	MODIFIER	NR3C2	NR3C2	transcript	XM_038558968.1	protein_coding	8	c.2767-9133_2767-9132delCC
chr15	46748660	TGG	T	PASS	intron_variant	MODIFIER	NR3C2	NR3C2	transcript	XM_038558970.1	protein_coding	8	c.2779-9133_2779-9132delCC
chr15	46748660	TGG	T	PASS	intron_variant	MODIFIER	NR3C2	NR3C2	transcript	XM_038558972.1	protein_coding	8	c.2779-9133_2779-9132delCC
chr15	46748664	T	TTG	PASS	intron_variant	MODIFIER	NR3C2	NR3C2	transcript	XM_038558967.1	protein_coding	8	c.2779-9136_2779-9135insCA
chr15	46748664	T	TTG	PASS	intron_variant	MODIFIER	NR3C2	NR3C2	transcript	XM_038558971.1	protein_coding	8	c.2779-9136_2779-9135insCA
chr15	46748664	T	TTG	PASS	intron_variant	MODIFIER	NR3C2	NR3C2	transcript	XM_038558969.1	protein_coding	8	c.2779-9136_2779-9135insCA
chr15	46748664	T	TTG	PASS	intron_variant	MODIFIER	NR3C2	NR3C2	transcript	XM_038558968.1	protein_coding	8	c.2767-9136_2767-9135insCA
chr15	46748664	T	TTG	PASS	intron_variant	MODIFIER	NR3C2	NR3C2	transcript	XM_038558970.1	protein_coding	8	c.2779-9136_2779-9135insCA
chr15	46748664	T	TTG	PASS	intron_variant	MODIFIER	NR3C2	NR3C2	transcript	XM_038558972.1	protein_coding	8	c.2779-9136_2779-9135insCA
chr15	53408834	G	A	PASS	intergenic_region	MODIFIER	MAP9-LOC111098919	MAP9-LOC111098919	intergenic_region	MAP9_3-LOC111098919_3		-1	n.53408834G>A
chr15	53602902	AG	A	PASS	intron_variant	MODIFIER	GUCY1A1	GUCY1A1	transcript	NM_001018035.1_3	protein_coding	7	c.1572+1422delG
chr15	53664702	G	T	PASS	intron_variant	MODIFIER	GUCY1B1	GUCY1B1	transcript	NM_001018034.2_3	protein_coding	2	c.78-1498G>T
chr15	53963118	C	T	PASS	intergenic_region	MODIFIER	LOC100856246-LOC100856680	LOC100856246-LOC100856680	intergenic_region	LOC100856246_3-LOC100856680_2		-1	n.53963118C>T
chr15	54093012	C	T	PASS	intergenic_region	MODIFIER	LOC100856246-LOC100856680	LOC100856246-LOC100856680	intergenic_region	LOC100856246_3-LOC100856680_2		-1	n.54093012C>T
chr15	54705960	C	T	PASS	intron_variant	MODIFIER	PDGFC	PDGFC	transcript	XM_038559089.1	protein_coding	1	c.118+20459G>A
chr15	54705960	C	T	PASS	intron_variant	MODIFIER	PDGFC	PDGFC	transcript	XM_038559090.1	protein_coding	1	c.118+20459G>A
chr15	57053250	G	A	PASS	intergenic_region	MODIFIER	LOC119869085-LOC119868869	LOC119869085-LOC119868869	intergenic_region	LOC119869085_3-LOC119868869_3		-1	n.57053250G>A
chr15	57718438	G	A	PASS	intergenic_region	MODIFIER	LOC119869458-LOC102152715	LOC119869458-LOC102152715	intergenic_region	LOC119869458_3-LOC102152715_2		-1	n.57718438G>A
chr15	58904445	C	T	PASS	intron_variant	MODIFIER	FSTL5	FSTL5	transcript	XM_038559134.1	protein_coding	3	c.161-39585G>A
chr15	58904445	C	T	PASS	intron_variant	MODIFIER	FSTL5	FSTL5	transcript	XM_038559135.1	protein_coding	3	c.158-39585G>A
chr15	58904445	C	T	PASS	intron_variant	MODIFIER	FSTL5	FSTL5	transcript	XM_038559136.1	protein_coding	3	c.161-39585G>A
chr15	58904445	C	T	PASS	intron_variant	MODIFIER	FSTL5	FSTL5	transcript	XM_038559137.1	protein_coding	3	c.158-39585G>A
chr15	63773197	G	T	PASS	intergenic_region	MODIFIER	LOC111098929-ANXA10	LOC111098929-ANXA10	intergenic_region	LOC111098929_3-ANXA10_3		-1	n.63773197G>T
chr16	792077	CT	C	PASS	intergenic_region	MODIFIER	LOC111090203-LOC119877113	LOC111090203-LOC119877113	intergenic_region	LOC111090203_3-LOC119877113		-1	n.792078delT
chr16	7789371	A	G	PASS	intron_variant	MODIFIER	TMEM178B	TMEM178B	transcript	XM_038559382.1	protein_coding	1	c.382+35344T>C
chr16	8294177	T	C	PASS	intron_variant	MODIFIER	MKRN1	MKRN1	transcript	XM_038559400.1	protein_coding	1	c.191+1146T>C
chr16	8294177	T	C	PASS	intron_variant	MODIFIER	MKRN1	MKRN1	transcript	XM_038559401.1	protein_coding	1	c.-8+901T>C
chr16	8377281	G	GT	PASS	intron_variant	MODIFIER	SLC37A3	SLC37A3	transcript	XM_038559406.1	protein_coding	6	c.521+269_521+270insT
chr16	8377281	G	GT	PASS	intron_variant	MODIFIER	SLC37A3	SLC37A3	transcript	XM_038559407.1	protein_coding	6	c.521+269_521+270insT
chr16	8377281	G	GT	PASS	intron_variant	MODIFIER	SLC37A3	SLC37A3	transcript	XM_038559408.1	protein_coding	7	c.317+269_317+270insT
chr16	8591238	A	AT	PASS	intron_variant	MODIFIER	KDM7A	KDM7A	transcript	XM_038559409.1	protein_coding	14	c.1918+10_1918+11insT
chr16	16296968	G	C	PASS	intron_variant	MODIFIER	PRKAG2	PRKAG2	transcript	XM_038559766.1	protein_coding	5	c.755-8825C>G
chr16	16296968	G	C	PASS	intron_variant	MODIFIER	PRKAG2	PRKAG2	transcript	XM_038559772.1	protein_coding	1	c.-23-8828C>G
chr16	16296968	G	C	PASS	intron_variant	MODIFIER	PRKAG2	PRKAG2	transcript	XM_038559771.1	protein_coding	1	c.-26-8825C>G
chr16	16296968	G	C	PASS	intron_variant	MODIFIER	PRKAG2	PRKAG2	transcript	XM_038559770.1	protein_coding	1	c.32-8828C>G
chr16	16296968	G	C	PASS	intron_variant	MODIFIER	PRKAG2	PRKAG2	transcript	XM_038559769.1	protein_coding	2	c.32-8825C>G
chr16	16296968	G	C	PASS	intron_variant	MODIFIER	PRKAG2	PRKAG2	transcript	XM_038559768.1	protein_coding	3	c.413-8825C>G
chr16	16296968	G	C	PASS	intron_variant	MODIFIER	PRKAG2	PRKAG2	transcript	XM_038559767.1	protein_coding	5	c.755-8828C>G
chr16	43732604	G	A	PASS	downstream_gene_variant	MODIFIER	LOC119869651	LOC119869651	transcript	XR_005371745.1	snRNA	-1	n.*3307C>T
chr16	43732604	G	A	PASS	intergenic_region	MODIFIER	LOC100688919-LOC119869651	LOC100688919-LOC119869651	intergenic_region	LOC100688919_3-LOC119869651_3		-1	n.43732604G>A
chr16	43838336	G	A	PASS	intergenic_region	MODIFIER	LOC119869651-TRIML1	LOC119869651-TRIML1	intergenic_region	LOC119869651_3-TRIML1_3		-1	n.43838336G>A
chr16	52072964	C	T	PASS	3_prime_UTR_variant	MODIFIER	LOC119874678	LOC119874678	transcript	XM_038560471.1	protein_coding	8	c.*129C>T
chr16	55268413	A	T	PASS	upstream_gene_variant	MODIFIER	LOC119877073	LOC119877073	transcript	XM_038559206.1	protein_coding	-1	c.-1688T>A
chr16	55268413	A	T	PASS	upstream_gene_variant	MODIFIER	LOC119877079	LOC119877079	transcript	XR_005371140.1	pseudogene	-1	n.-1030A>T
chr16	55268413	A	T	PASS	intergenic_region	MODIFIER	LOC119877073-LOC119877079	LOC119877073-LOC119877079	intergenic_region	LOC119877073-LOC119877079		-1	n.55268413A>T
chr16	55268418	A	G	PASS	upstream_gene_variant	MODIFIER	LOC119877073	LOC119877073	transcript	XM_038559206.1	protein_coding	-1	c.-1693T>C
chr16	55268418	A	G	PASS	upstream_gene_variant	MODIFIER	LOC119877079	LOC119877079	transcript	XR_005371140.1	pseudogene	-1	n.-1025A>G
chr16	55268418	A	G	PASS	intergenic_region	MODIFIER	LOC119877073-LOC119877079	LOC119877073-LOC119877079	intergenic_region	LOC119877073-LOC119877079		-1	n.55268418A>G
chr16	55268427	T	G	PASS	upstream_gene_variant	MODIFIER	LOC119877073	LOC119877073	transcript	XM_038559206.1	protein_coding	-1	c.-1702A>C
chr16	55268427	T	G	PASS	upstream_gene_variant	MODIFIER	LOC119877079	LOC119877079	transcript	XR_005371140.1	pseudogene	-1	n.-1016T>G
chr16	55268427	T	G	PASS	intergenic_region	MODIFIER	LOC119877073-LOC119877079	LOC119877073-LOC119877079	intergenic_region	LOC119877073-LOC119877079		-1	n.55268427T>G
chr16	57560155	A	AAAG	PASS	intron_variant	MODIFIER	CSMD1	CSMD1	transcript	XM_038560546.1	protein_coding	1	c.85+86300_85+86301insAAG
chr17	3433661	G	T	PASS	intergenic_region	MODIFIER	LOC119864070-LOC111090466	LOC119864070-LOC111090466	intergenic_region	LOC119864070_3-LOC111090466_3		-1	n.3433661G>T
chr17	4470715	G	A	PASS	intergenic_region	MODIFIER	LOC111090469-CMPK2	LOC111090469-CMPK2	intergenic_region	LOC111090469_3-CMPK2_3		-1	n.4470715G>A
chr17	4869071	T	TTTTTTTTTTTTTTTTTTTTTTTTATTGG	PASS	intergenic_region	MODIFIER	LOC102151619-LOC119864063	LOC102151619-LOC119864063	intergenic_region	LOC102151619_3-LOC119864063_3		-1	n.4869071_4869072insTTTTTTTTTTTTTTTTTTTTTTTATTGG
chr17	4968119	A	T	PASS	intergenic_region	MODIFIER	LOC119864063-LOC102151791	LOC119864063-LOC102151791	intergenic_region	LOC119864063_3-LOC102151791_3		-1	n.4968119A>T
chr17	7464981	G	T	PASS	intergenic_region	MODIFIER	LOC119869697-LOC111090487	LOC119869697-LOC111090487	intergenic_region	LOC119869697_3-LOC111090487_3		-1	n.7464981G>T
chr17	7674109	T	C	PASS	intron_variant	MODIFIER	PDIA6	PDIA6	transcript	XM_038560770.1	protein_coding	1	c.20-1302A>G
chr17	8532037	C	T	PASS	intergenic_region	MODIFIER	LOC119877144-LOC111090497	LOC119877144-LOC111090497	intergenic_region	LOC119877144-LOC111090497_3		-1	n.8532037C>T
chr17	11075477	G	A	PASS	intergenic_region	MODIFIER	LRATD1-NBAS	LRATD1-NBAS	intergenic_region	LRATD1_3-NBAS_3		-1	n.11075477G>A
chr17	12339326	C	T	PASS	intron_variant	MODIFIER	LOC102151232	LOC102151232	transcript	XR_005372135.1	pseudogene	1	n.392+260C>T
chr17	12339326	C	T	PASS	intron_variant	MODIFIER	LOC102151232	LOC102151232	transcript	XR_005372142.1	pseudogene	2	n.167+260C>T
chr17	12339326	C	T	PASS	intron_variant	MODIFIER	LOC102151232	LOC102151232	transcript	XR_005372144.1	pseudogene	2	n.167+260C>T
chr17	12339326	C	T	PASS	intron_variant	MODIFIER	LOC102151232	LOC102151232	transcript	XR_005372128.1	pseudogene	1	n.392+260C>T
chr17	12339326	C	T	PASS	intron_variant	MODIFIER	LOC102151232	LOC102151232	transcript	XR_005372129.1	pseudogene	1	n.392+260C>T
chr17	12339326	C	T	PASS	intron_variant	MODIFIER	LOC102151232	LOC102151232	transcript	XR_005372130.1	pseudogene	1	n.392+260C>T
chr17	12339326	C	T	PASS	intron_variant	MODIFIER	LOC102151232	LOC102151232	transcript	XR_005372131.1	pseudogene	1	n.392+260C>T
chr17	12339326	C	T	PASS	intron_variant	MODIFIER	LOC102151232	LOC102151232	transcript	XR_005372132.1	pseudogene	1	n.392+260C>T
chr17	12339326	C	T	PASS	intron_variant	MODIFIER	LOC102151232	LOC102151232	transcript	XR_005372133.1	pseudogene	1	n.392+260C>T
chr17	12339326	C	T	PASS	intron_variant	MODIFIER	LOC102151232	LOC102151232	transcript	XR_005372134.1	pseudogene	1	n.392+260C>T
chr17	12339326	C	T	PASS	intron_variant	MODIFIER	LOC102151232	LOC102151232	transcript	XR_005372138.1	pseudogene	1	n.392+260C>T
chr17	12339326	C	T	PASS	intron_variant	MODIFIER	LOC102151232	LOC102151232	transcript	XR_005372139.1	pseudogene	1	n.392+260C>T
chr17	12339326	C	T	PASS	intron_variant	MODIFIER	LOC102151232	LOC102151232	transcript	XR_005372140.1	pseudogene	1	n.392+260C>T
chr17	12339326	C	T	PASS	intron_variant	MODIFIER	LOC102151232	LOC102151232	transcript	XR_005372141.1	pseudogene	1	n.392+260C>T
chr17	12339326	C	T	PASS	intron_variant	MODIFIER	LOC102151232	LOC102151232	transcript	XR_005372146.1	pseudogene	1	n.392+260C>T
chr17	12339326	C	T	PASS	intron_variant	MODIFIER	LOC102151232	LOC102151232	transcript	XR_005372136.1	pseudogene	1	n.392+260C>T
chr17	12339326	C	T	PASS	intron_variant	MODIFIER	LOC102151232	LOC102151232	transcript	XR_005372137.1	pseudogene	1	n.392+260C>T
chr17	12339326	C	T	PASS	intron_variant	MODIFIER	LOC102151232	LOC102151232	transcript	XR_005372143.1	pseudogene	2	n.145+260C>T
chr17	12339326	C	T	PASS	intron_variant	MODIFIER	LOC102151232	LOC102151232	transcript	XR_005372145.1	pseudogene	2	n.145+260C>T
chr17	12385339	G	A	PASS	downstream_gene_variant	MODIFIER	LOC102151232	LOC102151232	transcript	XR_005372135.1	pseudogene	-1	n.*1218G>A
chr17	12385339	G	A	PASS	downstream_gene_variant	MODIFIER	LOC102151232	LOC102151232	transcript	XR_005372136.1	pseudogene	-1	n.*1218G>A
chr17	12385339	G	A	PASS	downstream_gene_variant	MODIFIER	LOC102151232	LOC102151232	transcript	XR_005372137.1	pseudogene	-1	n.*1218G>A
chr17	12385339	G	A	PASS	intergenic_region	MODIFIER	LOC102151232-LOC102151310	LOC102151232-LOC102151310	intergenic_region	LOC102151232_3-LOC102151310_3		-1	n.12385339G>A
chr17	12405593	G	A	PASS	intergenic_region	MODIFIER	LOC102151232-LOC102151310	LOC102151232-LOC102151310	intergenic_region	LOC102151232_3-LOC102151310_3		-1	n.12405593G>A
chr17	12455740	C	T	PASS	intergenic_region	MODIFIER	LOC102151232-LOC102151310	LOC102151232-LOC102151310	intergenic_region	LOC102151232_3-LOC102151310_3		-1	n.12455740C>T
chr17	12616609	G	A	PASS	intergenic_region	MODIFIER	LOC102151310-LOC106559874	LOC102151310-LOC106559874	intergenic_region	LOC102151310_3-LOC106559874_3		-1	n.12616609G>A
chr17	13190794	A	G	PASS	intron_variant	MODIFIER	SMC6	SMC6	transcript	XM_038560825.1	protein_coding	17	c.2024+1965T>C
chr17	13190794	A	G	PASS	intron_variant	MODIFIER	SMC6	SMC6	transcript	XM_038560826.1	protein_coding	17	c.2024+1965T>C
chr17	13190794	A	G	PASS	intron_variant	MODIFIER	SMC6	SMC6	transcript	XR_005372147.1	pseudogene	16	n.2029+1965T>C
chr17	13255371	G	A	PASS	intron_variant	MODIFIER	GEN1	GEN1	transcript	XM_038560827.1	protein_coding	7	c.799+191G>A
chr17	13255371	G	A	PASS	intron_variant	MODIFIER	GEN1	GEN1	transcript	XM_038560829.1	protein_coding	6	c.685+191G>A
chr17	13615329	A	G	PASS	intragenic_variant	MODIFIER	LOC100685252	LOC100685252	gene_variant	LOC100685252_3		-1	n.13615329A>G
chr17	13931278	C	T	PASS	intron_variant	MODIFIER	LOC111090421	LOC111090421	transcript	XR_005371827.1	pseudogene	1	n.166+2086C>T
chr17	13931278	C	T	PASS	intron_variant	MODIFIER	LOC111090421	LOC111090421	transcript	XR_005371826.1	pseudogene	1	n.166+2086C>T
chr17	13931278	C	T	PASS	intron_variant	MODIFIER	LOC111090421	LOC111090421	transcript	XR_005371825.1	pseudogene	1	n.166+2086C>T
chr17	14046537	G	A	PASS	intron_variant	MODIFIER	LOC111090421	LOC111090421	transcript	XR_005371827.1	pseudogene	2	n.303-19018G>A
chr17	14152292	C	T	PASS	intergenic_region	MODIFIER	LOC100682982-OSR1	LOC100682982-OSR1	intergenic_region	LOC100682982_3-OSR1_3		-1	n.14152292C>T
chr17	14313305	G	T	PASS	intergenic_region	MODIFIER	LOC100682982-OSR1	LOC100682982-OSR1	intergenic_region	LOC100682982_3-OSR1_3		-1	n.14313305G>T
chr17	16516361	C	CT	PASS	intron_variant	MODIFIER	LOC106559913	LOC106559913	transcript	XR_005372178.1	pseudogene	8	n.1143+67738_1143+67739insT
chr17	16516361	C	CT	PASS	intron_variant	MODIFIER	LOC106559913	LOC106559913	transcript	XR_005372174.1	pseudogene	7	n.1067+67738_1067+67739insT
chr17	16516361	C	CT	PASS	intron_variant	MODIFIER	LOC106559913	LOC106559913	transcript	XR_005372176.1	pseudogene	7	n.1003+67738_1003+67739insT
chr17	16516361	C	CT	PASS	intron_variant	MODIFIER	LOC106559913	LOC106559913	transcript	XR_005372180.1	pseudogene	7	n.1064+67738_1064+67739insT
chr17	18736540	A	G	PASS	intron_variant	MODIFIER	ITSN2	ITSN2	transcript	XM_038560916.1	protein_coding	24	c.2911+337T>C
chr17	19335709	G	A	PASS	intron_variant	MODIFIER	DNAJC27	DNAJC27	transcript	XM_038560947.1	protein_coding	3	c.241-524C>T
chr17	19564401	AC	A	PASS	intron_variant	MODIFIER	DNMT3A	DNMT3A	transcript	XM_038560953.1	protein_coding	16	c.1928-287delG
chr17	19564401	AC	A	PASS	intron_variant	MODIFIER	DNMT3A	DNMT3A	transcript	XM_038560956.1	protein_coding	11	c.1268-287delG
chr17	19564401	AC	A	PASS	intron_variant	MODIFIER	DNMT3A	DNMT3A	transcript	XM_038560955.1	protein_coding	16	c.1928-287delG
chr17	19564401	AC	A	PASS	intron_variant	MODIFIER	DNMT3A	DNMT3A	transcript	XM_038560954.1	protein_coding	16	c.1928-287delG
chr17	19643582	C	T	PASS	upstream_gene_variant	MODIFIER	MIR1301	MIR1301	transcript	NR_128790.1_3	pseudogene	-1	n.-2123G>A
chr17	19643582	C	T	PASS	upstream_gene_variant	MODIFIER	LOC111090538	LOC111090538	transcript	XR_005372221.1	pseudogene	-1	n.-2821C>T
chr17	19643582	C	T	PASS	upstream_gene_variant	MODIFIER	MIR1301	MIR1301	transcript	unassigned_transcript_582	miRNA	-1	n.-2198G>A
chr17	19643582	C	T	PASS	intron_variant	MODIFIER	DNMT3A	DNMT3A	transcript	XM_038560953.1	protein_coding	1	c.-173+11176G>A
chr17	19643582	C	T	PASS	intron_variant	MODIFIER	DNMT3A	DNMT3A	transcript	XM_038560954.1	protein_coding	1	c.-173+11772G>A
chr17	19658782	T	C	PASS	upstream_gene_variant	MODIFIER	DNMT3A	DNMT3A	transcript	XM_038560953.1	protein_coding	-1	c.-4197A>G
chr17	19658782	T	C	PASS	upstream_gene_variant	MODIFIER	DNMT3A	DNMT3A	transcript	XM_038560954.1	protein_coding	-1	c.-3601A>G
chr17	19658782	T	C	PASS	intergenic_region	MODIFIER	DNMT3A-DTNB	DNMT3A-DTNB	intergenic_region	DNMT3A_3-DTNB_3		-1	n.19658782T>C
chr17	19712973	TG	T	PASS	downstream_gene_variant	MODIFIER	DTNB	DTNB	transcript	XM_038560971.1	protein_coding	-1	c.*4123delC
chr17	19712973	TG	T	PASS	intron_variant	MODIFIER	DTNB	DTNB	transcript	XM_038560957.1	protein_coding	16	c.1575+5702delC
chr17	19712973	TG	T	PASS	intron_variant	MODIFIER	DTNB	DTNB	transcript	XM_038560958.1	protein_coding	16	c.1575+5702delC
chr17	19712973	TG	T	PASS	intron_variant	MODIFIER	DTNB	DTNB	transcript	XM_038560960.1	protein_coding	15	c.1554+11183delC
chr17	19712973	TG	T	PASS	intron_variant	MODIFIER	DTNB	DTNB	transcript	XM_038560961.1	protein_coding	16	c.1575+5702delC
chr17	19712973	TG	T	PASS	intron_variant	MODIFIER	DTNB	DTNB	transcript	XM_038560962.1	protein_coding	15	c.1554+11183delC
chr17	19712973	TG	T	PASS	intron_variant	MODIFIER	DTNB	DTNB	transcript	XM_038560963.1	protein_coding	16	c.1575+5702delC
chr17	19712973	TG	T	PASS	intron_variant	MODIFIER	DTNB	DTNB	transcript	XM_038560964.1	protein_coding	15	c.1485+5702delC
chr17	19712973	TG	T	PASS	intron_variant	MODIFIER	DTNB	DTNB	transcript	XM_038560965.1	protein_coding	15	c.1554+11183delC
chr17	19712973	TG	T	PASS	intron_variant	MODIFIER	DTNB	DTNB	transcript	XM_038560966.1	protein_coding	14	c.1464+11183delC
chr17	19712973	TG	T	PASS	intron_variant	MODIFIER	DTNB	DTNB	transcript	XM_038560967.1	protein_coding	15	c.1485+5702delC
chr17	19712973	TG	T	PASS	intron_variant	MODIFIER	DTNB	DTNB	transcript	XM_038560968.1	protein_coding	14	c.1464+11183delC
chr17	19712973	TG	T	PASS	intron_variant	MODIFIER	DTNB	DTNB	transcript	XM_038560969.1	protein_coding	16	c.1575+5702delC
chr17	19712973	TG	T	PASS	intron_variant	MODIFIER	DTNB	DTNB	transcript	XM_038560959.1	protein_coding	16	c.1575+5702delC
chr17	19712973	TG	T	PASS	intron_variant	MODIFIER	DTNB	DTNB	transcript	XM_038560970.1	protein_coding	16	c.1575+5702delC
chr17	19712973	TG	T	PASS	intron_variant	MODIFIER	DTNB	DTNB	transcript	XM_038560972.1	protein_coding	15	c.1555-4252delC
chr17	20274007	T	A	PASS	intron_variant	MODIFIER	RAB10	RAB10	transcript	NM_001003277.3_3	protein_coding	1	c.127+26257T>A
chr17	24014879	G	A	PASS	downstream_gene_variant	MODIFIER	LOC119869808	LOC119869808	transcript	XR_005371849.1	pseudogene	-1	n.*4466G>A
chr17	24014879	G	A	PASS	intergenic_region	MODIFIER	LOC119869808-LCLAT1	LOC119869808-LCLAT1	intergenic_region	LOC119869808_3-LCLAT1_3		-1	n.24014879G>A
chr17	25365017	G	A	PASS	intron_variant	MODIFIER	MEMO1	MEMO1	transcript	XM_038561205.1	protein_coding	1	c.61+28481C>T
chr17	25365017	G	A	PASS	intron_variant	MODIFIER	MEMO1	MEMO1	transcript	XM_038561206.1	protein_coding	2	c.61+28481C>T
chr17	26193423	T	G	PASS	intron_variant	MODIFIER	LOC119877191	LOC119877191	transcript	XM_038562401.1	protein_coding	2	c.-32-17573T>G
chr17	26216393	CTTTGCTTA	C	PASS	intergenic_region	MODIFIER	LOC119877191-LTBP1	LOC119877191-LTBP1	intergenic_region	LOC119877191-LTBP1_3		-1	n.26216394_26216401delTTTGCTTA
chr17	27022035	G	A	PASS	intergenic_region	MODIFIER	LOC111090566-LOC111090567	LOC111090566-LOC111090567	intergenic_region	LOC111090566_3-LOC111090567_3		-1	n.27022035G>A
chr17	28213112	AAG	A	PASS	intergenic_region	MODIFIER	LOC100682964-LOC111090427	LOC100682964-LOC111090427	intergenic_region	LOC100682964_3-LOC111090427_3		-1	n.28213113_28213114delAG
chr17	37952131	T	A	VQSRTrancheSNP99.90to100.00	upstream_gene_variant	MODIFIER	LOC119877173	LOC119877173	transcript	XR_005372449.1	pseudogene	-1	n.-3034A>T
chr17	37952131	T	A	VQSRTrancheSNP99.90to100.00	upstream_gene_variant	MODIFIER	LOC119877169	LOC119877169	transcript	unassigned_transcript_593	protein_coding	-1	c.-4933T>A
chr17	37952131	T	A	VQSRTrancheSNP99.90to100.00	upstream_gene_variant	MODIFIER	LOC119877173	LOC119877173	transcript	XR_005372448.1	pseudogene	-1	n.-3034A>T
chr17	37952131	T	A	VQSRTrancheSNP99.90to100.00	intron_variant	MODIFIER	LOC608379	LOC608379	transcript	unassigned_transcript_588	protein_coding	2	c.345-104550T>A
chr17	37952132	C	T	VQSRTrancheSNP99.90to100.00	upstream_gene_variant	MODIFIER	LOC119877173	LOC119877173	transcript	XR_005372449.1	pseudogene	-1	n.-3035G>A
chr17	37952132	C	T	VQSRTrancheSNP99.90to100.00	upstream_gene_variant	MODIFIER	LOC119877169	LOC119877169	transcript	unassigned_transcript_593	protein_coding	-1	c.-4932C>T
chr17	37952132	C	T	VQSRTrancheSNP99.90to100.00	upstream_gene_variant	MODIFIER	LOC119877173	LOC119877173	transcript	XR_005372448.1	pseudogene	-1	n.-3035G>A
chr17	37952132	C	T	VQSRTrancheSNP99.90to100.00	intron_variant	MODIFIER	LOC608379	LOC608379	transcript	unassigned_transcript_588	protein_coding	2	c.345-104549C>T
chr17	40049005	T	C	PASS	intron_variant	MODIFIER	TCF7L1	TCF7L1	transcript	XM_038562405.1	protein_coding	13	c.1634-113A>G
chr17	40105384	C	T	PASS	intron_variant	MODIFIER	TCF7L1	TCF7L1	transcript	XM_038562405.1	protein_coding	5	c.742-37036G>A
chr17	40417790	A	G	PASS	intergenic_region	MODIFIER	TMSB10-TRABD2A	TMSB10-TRABD2A	intergenic_region	TMSB10_3-TRABD2A_3		-1	n.40417790A>G
chr17	40604498	T	C	PASS	intron_variant	MODIFIER	DNAH6	DNAH6	transcript	XM_038561598.1	protein_coding	37	c.5925+3178A>G
chr17	52668758	A	AGGGG	PASS	intron_variant	MODIFIER	TRIM33	TRIM33	transcript	XM_038561827.1	protein_coding	10	c.1860+685_1860+686insCCCC
chr17	52668758	A	AGGGG	PASS	intron_variant	MODIFIER	TRIM33	TRIM33	transcript	XM_038561828.1	protein_coding	10	c.1860+685_1860+686insCCCC
chr17	60567152	G	T	PASS	intron_variant	MODIFIER	CTSS	CTSS	transcript	NM_001002938.2_3	protein_coding	2	c.150+652C>A
chr18	1109275	A	T	PASS	intergenic_region	MODIFIER	LOC111090856-LOC111090815	LOC111090856-LOC111090815	intergenic_region	LOC111090856_3-LOC111090815_3		-1	n.1109275A>T
chr18	1539759	C	T	PASS	intron_variant	MODIFIER	ZPBP	ZPBP	transcript	XM_038562576.1	protein_coding	8	c.995-399G>A
chr18	1539759	C	T	PASS	intron_variant	MODIFIER	ZPBP	ZPBP	transcript	XM_038562577.1	protein_coding	9	c.1063-399G>A
chr18	1539759	C	T	PASS	intron_variant	MODIFIER	ZPBP	ZPBP	transcript	XR_005373010.1	pseudogene	9	n.1125-399G>A
chr18	1539759	C	T	PASS	intron_variant	MODIFIER	ZPBP	ZPBP	transcript	XM_038562579.1	protein_coding	7	c.962-399G>A
chr18	1539759	C	T	PASS	intron_variant	MODIFIER	ZPBP	ZPBP	transcript	XR_005373009.1	pseudogene	10	n.1193-399G>A
chr18	2200015	AGAGCAGGACGCACGGTGTGCAGCGTGGGATCCGGGCTAGGGTGCAGGCCGCCCAGTGCTCG	A	PASS	intron_variant	MODIFIER	GRB10	GRB10	transcript	XM_038562607.1	protein_coding	1	c.-192+10801_-192+10861delCGAGCACTGGGCGGCCTGCACCCTAGCCCGGATCCCACGCTGCACACCGTGCGTCCTGCTC
chr18	2200015	AGAGCAGGACGCACGGTGTGCAGCGTGGGATCCGGGCTAGGGTGCAGGCCGCCCAGTGCTCG	A	PASS	intron_variant	MODIFIER	GRB10	GRB10	transcript	XM_038562608.1	protein_coding	1	c.-192+10801_-192+10861delCGAGCACTGGGCGGCCTGCACCCTAGCCCGGATCCCACGCTGCACACCGTGCGTCCTGCTC
chr18	2455806	C	CT	PASS	intron_variant	MODIFIER	COBL	COBL	transcript	XM_038562613.1	protein_coding	6	c.996+19480_996+19481insA
chr18	2565995	C	T	PASS	intron_variant	MODIFIER	COBL	COBL	transcript	XM_038562613.1	protein_coding	1	c.71+1292G>A
chr18	2600793	C	T	PASS	intergenic_region	MODIFIER	COBL-LOC119877213	COBL-LOC119877213	intergenic_region	COBL_3-LOC119877213		-1	n.2600793C>T
chr18	2759239	GTTT	G	PASS	intergenic_region	MODIFIER	LOC106559934-LOC111090793	LOC106559934-LOC111090793	intergenic_region	LOC106559934_3-LOC111090793_3		-1	n.2759240_2759242delTTT
chr18	5834474	G	A	PASS	intergenic_region	MODIFIER	SEC61G-LOC119864323	SEC61G-LOC119864323	intergenic_region	SEC61G_3-LOC119864323_3		-1	n.5834474G>A
chr18	6245342	G	A	PASS	intergenic_region	MODIFIER	LOC111090798-LANCL2	LOC111090798-LANCL2	intergenic_region	LOC111090798_3-LANCL2_3		-1	n.6245342G>A
chr18	27762665	T	A	PASS	intergenic_region	MODIFIER	LOC119864117-LOC111090929	LOC119864117-LOC111090929	intergenic_region	LOC119864117_3-LOC111090929_3		-1	n.27762665T>A
chr18	27801112	A	T	PASS	intergenic_region	MODIFIER	LOC111090929-LOC119864310	LOC111090929-LOC119864310	intergenic_region	LOC111090929_3-LOC119864310_3		-1	n.27801112A>T
chr18	27851473	A	T	PASS	intergenic_region	MODIFIER	LOC111090929-LOC119864310	LOC111090929-LOC119864310	intergenic_region	LOC111090929_3-LOC119864310_3		-1	n.27851473A>T
chr18	27867780	C	T	PASS	intergenic_region	MODIFIER	LOC111090929-LOC119864310	LOC111090929-LOC119864310	intergenic_region	LOC111090929_3-LOC119864310_3		-1	n.27867780C>T
chr18	27902513	A	AT	PASS	intergenic_region	MODIFIER	LOC111090929-LOC119864310	LOC111090929-LOC119864310	intergenic_region	LOC111090929_3-LOC119864310_3		-1	n.27902513_27902514insT
chr18	27902515	C	T	PASS	intergenic_region	MODIFIER	LOC111090929-LOC119864310	LOC111090929-LOC119864310	intergenic_region	LOC111090929_3-LOC119864310_3		-1	n.27902515C>T
chr18	27935120	G	C	PASS	intergenic_region	MODIFIER	LOC111090929-LOC119864310	LOC111090929-LOC119864310	intergenic_region	LOC111090929_3-LOC119864310_3		-1	n.27935120G>C
chr18	27940960	A	G	PASS	intergenic_region	MODIFIER	LOC111090929-LOC119864310	LOC111090929-LOC119864310	intergenic_region	LOC111090929_3-LOC119864310_3		-1	n.27940960A>G
chr18	27941638	A	T	PASS	intergenic_region	MODIFIER	LOC111090929-LOC119864310	LOC111090929-LOC119864310	intergenic_region	LOC111090929_3-LOC119864310_3		-1	n.27941638A>T
chr18	27964464	G	C	PASS	intergenic_region	MODIFIER	LOC111090929-LOC119864310	LOC111090929-LOC119864310	intergenic_region	LOC111090929_3-LOC119864310_3		-1	n.27964464G>C
chr18	36522538	G	T	PASS	intron_variant	MODIFIER	DCDC1	DCDC1	transcript	XM_038563134.1	protein_coding	8	c.1179+8603G>T
chr18	36522538	G	T	PASS	intron_variant	MODIFIER	DCDC1	DCDC1	transcript	XM_038563152.1	protein_coding	8	c.1179+8603G>T
chr18	36522538	G	T	PASS	intron_variant	MODIFIER	DCDC1	DCDC1	transcript	XM_038563135.1	protein_coding	8	c.1179+8603G>T
chr18	36522538	G	T	PASS	intron_variant	MODIFIER	DCDC1	DCDC1	transcript	XM_038563145.1	protein_coding	7	c.1065+8603G>T
chr18	36522538	G	T	PASS	intron_variant	MODIFIER	DCDC1	DCDC1	transcript	XM_038563146.1	protein_coding	8	c.1179+8603G>T
chr18	36522538	G	T	PASS	intron_variant	MODIFIER	DCDC1	DCDC1	transcript	XM_038563136.1	protein_coding	8	c.1179+8603G>T
chr18	36522538	G	T	PASS	intron_variant	MODIFIER	DCDC1	DCDC1	transcript	XM_038563139.1	protein_coding	9	c.1074+8603G>T
chr18	36522538	G	T	PASS	intron_variant	MODIFIER	DCDC1	DCDC1	transcript	XM_038563147.1	protein_coding	9	c.1002+8603G>T
chr18	36522538	G	T	PASS	intron_variant	MODIFIER	DCDC1	DCDC1	transcript	XM_038563150.1	protein_coding	8	c.888+8603G>T
chr18	36522538	G	T	PASS	intron_variant	MODIFIER	DCDC1	DCDC1	transcript	XM_038563154.1	protein_coding	6	c.789+8603G>T
chr18	36522538	G	T	PASS	intron_variant	MODIFIER	DCDC1	DCDC1	transcript	XM_038563140.1	protein_coding	9	c.1074+8603G>T
chr18	36522538	G	T	PASS	intron_variant	MODIFIER	DCDC1	DCDC1	transcript	XM_038563137.1	protein_coding	8	c.1074+8603G>T
chr18	36522538	G	T	PASS	intron_variant	MODIFIER	DCDC1	DCDC1	transcript	XM_038563153.1	protein_coding	6	c.789+8603G>T
chr18	36522538	G	T	PASS	intron_variant	MODIFIER	DCDC1	DCDC1	transcript	XM_038563149.1	protein_coding	8	c.1002+8603G>T
chr18	36522538	G	T	PASS	intron_variant	MODIFIER	DCDC1	DCDC1	transcript	XM_038563151.1	protein_coding	7	c.888+8603G>T
chr18	36522538	G	T	PASS	intron_variant	MODIFIER	DCDC1	DCDC1	transcript	XM_038563142.1	protein_coding	8	c.1074+8603G>T
chr18	36522538	G	T	PASS	intron_variant	MODIFIER	DCDC1	DCDC1	transcript	XM_038563144.1	protein_coding	7	c.1074+8603G>T
chr18	36522538	G	T	PASS	intron_variant	MODIFIER	DCDC1	DCDC1	transcript	XM_038563148.1	protein_coding	8	c.1002+8603G>T
chr18	36522538	G	T	PASS	intron_variant	MODIFIER	DCDC1	DCDC1	transcript	XM_038563141.1	protein_coding	8	c.1074+8603G>T
chr18	36522538	G	T	PASS	intron_variant	MODIFIER	DCDC1	DCDC1	transcript	XM_038563143.1	protein_coding	7	c.1074+8603G>T
chr18	36522538	G	T	PASS	intron_variant	MODIFIER	DCDC1	DCDC1	transcript	XM_038563157.1	protein_coding	1	c.-99+8603G>T
chr18	40059602	A	C	PASS	upstream_gene_variant	MODIFIER	OR8K87	OR8K87	transcript	NM_001389105.1_3	protein_coding	-1	c.-2835T>G
chr18	40059602	A	C	PASS	intergenic_region	MODIFIER	OR8K87-OR8K7	OR8K87-OR8K7	intergenic_region	OR8K87_3-OR8K7_3		-1	n.40059602A>C
chr18	47420439	G	A	PASS	intron_variant	MODIFIER	CARS1	CARS1	transcript	XM_038563604.1	protein_coding	18	c.2069-2606C>T
chr18	47420439	G	A	PASS	intron_variant	MODIFIER	CARS1	CARS1	transcript	XM_038563606.1	protein_coding	18	c.1628-2606C>T
chr18	47420439	G	A	PASS	intron_variant	MODIFIER	CARS1	CARS1	transcript	XM_038563605.1	protein_coding	17	c.1820-2606C>T
chr18	47476070	C	T	PASS	intron_variant	MODIFIER	LOC100688321	LOC100688321	transcript	XM_038563607.1	protein_coding	2	c.160+576G>A
chr18	47476070	C	T	PASS	intron_variant	MODIFIER	LOC100688321	LOC100688321	transcript	XM_038563609.1	protein_coding	2	c.154+576G>A
chr18	47476070	C	T	PASS	intron_variant	MODIFIER	LOC100688321	LOC100688321	transcript	XM_038563608.1	protein_coding	2	c.160+576G>A
chr18	47476070	C	T	PASS	intron_variant	MODIFIER	LOC100688321	LOC100688321	transcript	XM_038563611.1	protein_coding	2	c.160+576G>A
chr18	47476070	C	T	PASS	intron_variant	MODIFIER	LOC100688321	LOC100688321	transcript	XM_038563610.1	protein_coding	2	c.160+576G>A
chr18	51591253	T	TATTTATTTATTTATTC	PASS	intron_variant	MODIFIER	PACS1	PACS1	transcript	XM_038563849.1	protein_coding	2	c.442-111_442-110insGAATAAATAAATAAAT
chr18	51688489	C	T	PASS	intron_variant	MODIFIER	PACS1	PACS1	transcript	XM_038563849.1	protein_coding	1	c.353+9851G>A
chr18	51752362	C	T	PASS	missense_variant	MODERATE	CATSPER1	CATSPER1	transcript	XM_038563861.1	protein_coding	1	c.11C>T	p.Pro4Leu	606389	Spermatogenic failure 7 (OMIM #612997)
chr18	51752362	C	T	PASS	missense_variant	MODERATE	CATSPER1	CATSPER1	transcript	XM_038563862.1	protein_coding	1	c.11C>T	p.Pro4Leu	606389	Spermatogenic failure 7 (OMIM #612997)
chr18	51752362	C	T	PASS	missense_variant	MODERATE	CATSPER1	CATSPER1	transcript	XM_038563864.1	protein_coding	1	c.11C>T	p.Pro4Leu	606389	Spermatogenic failure 7 (OMIM #612997)
chr18	51759831	C	T	PASS	intron_variant	MODIFIER	CATSPER1	CATSPER1	transcript	XM_038563861.1	protein_coding	11	c.2306+360C>T
chr18	51759831	C	T	PASS	intron_variant	MODIFIER	CATSPER1	CATSPER1	transcript	XM_038563862.1	protein_coding	11	c.2303+360C>T
chr18	51759831	C	T	PASS	intron_variant	MODIFIER	CATSPER1	CATSPER1	transcript	XM_038563864.1	protein_coding	11	c.2261+360C>T
chr18	51839885	G	A	PASS	upstream_gene_variant	MODIFIER	LOC119877260	LOC119877260	transcript	XM_038564497.1	protein_coding	-1	c.-3045C>T
chr18	51839885	G	A	PASS	intergenic_region	MODIFIER	LOC119877260-LOC100686690	LOC119877260-LOC100686690	intergenic_region	LOC119877260-LOC100686690_3		-1	n.51839885G>A
chr18	51968610	A	G	PASS	upstream_gene_variant	MODIFIER	OVOL1	OVOL1	transcript	XM_038563904.1	protein_coding	-1	c.-2315T>C
chr18	51968610	A	G	PASS	intron_variant	MODIFIER	AP5B1	AP5B1	transcript	XM_038563902.1	protein_coding	1	c.-19+3809A>G
chr18	52232540	C	A	PASS	upstream_gene_variant	MODIFIER	LOC111091003	LOC111091003	transcript	XR_005373629.1	pseudogene	-1	n.-3721G>T
chr18	52232540	C	A	PASS	intron_variant	MODIFIER	LOC102152016	LOC102152016	transcript	XR_005373627.1	pseudogene	1	n.567+3598C>A
chr18	52402338	G	A	PASS	intron_variant	MODIFIER	POLA2	POLA2	transcript	XM_038563971.1	protein_coding	4	c.342+1543C>T
chr18	52565311	C	G	PASS	upstream_gene_variant	MODIFIER	SYVN1	SYVN1	transcript	XM_038563980.1	protein_coding	-1	c.-1268C>G
chr18	52565311	C	G	PASS	upstream_gene_variant	MODIFIER	SYVN1	SYVN1	transcript	XM_038563986.1	protein_coding	-1	c.-1268C>G
chr18	52565311	C	G	PASS	upstream_gene_variant	MODIFIER	SYVN1	SYVN1	transcript	XM_038563984.1	protein_coding	-1	c.-1268C>G
chr18	52565311	C	G	PASS	upstream_gene_variant	MODIFIER	SYVN1	SYVN1	transcript	XM_038563985.1	protein_coding	-1	c.-1268C>G
chr18	52565311	C	G	PASS	upstream_gene_variant	MODIFIER	SYVN1	SYVN1	transcript	XM_038563982.1	protein_coding	-1	c.-1268C>G
chr18	52565311	C	G	PASS	upstream_gene_variant	MODIFIER	SYVN1	SYVN1	transcript	XM_038563981.1	protein_coding	-1	c.-1904C>G
chr18	52565311	C	G	PASS	upstream_gene_variant	MODIFIER	SYVN1	SYVN1	transcript	XM_038563983.1	protein_coding	-1	c.-1904C>G
chr18	52565311	C	G	PASS	intron_variant	MODIFIER	SPDYC	SPDYC	transcript	XM_038563999.1	protein_coding	1	c.-1355+1395G>C
chr18	52565311	C	G	PASS	intron_variant	MODIFIER	SPDYC	SPDYC	transcript	XM_038564008.1	protein_coding	1	c.-1498+1395G>C
chr18	52565311	C	G	PASS	intron_variant	MODIFIER	SPDYC	SPDYC	transcript	XM_038564005.1	protein_coding	1	c.-1498+1395G>C
chr18	52565311	C	G	PASS	intron_variant	MODIFIER	SPDYC	SPDYC	transcript	XM_038564007.1	protein_coding	1	c.-1498+1395G>C
chr18	52565311	C	G	PASS	intron_variant	MODIFIER	SPDYC	SPDYC	transcript	XM_038564000.1	protein_coding	1	c.-746+1395G>C
chr18	52565311	C	G	PASS	intron_variant	MODIFIER	SPDYC	SPDYC	transcript	XM_038564002.1	protein_coding	1	c.-489+1395G>C
chr18	52565311	C	G	PASS	intron_variant	MODIFIER	SPDYC	SPDYC	transcript	XM_038564006.1	protein_coding	1	c.-1498+1395G>C
chr19	11322349	G	C	PASS	intergenic_region	MODIFIER	LOC111091103-LOC476083	LOC111091103-LOC476083	intergenic_region	LOC111091103_3-LOC476083_2		-1	n.11322349G>C
chr19	11322351	G	A	PASS	intergenic_region	MODIFIER	LOC111091103-LOC476083	LOC111091103-LOC476083	intergenic_region	LOC111091103_3-LOC476083_2		-1	n.11322351G>A
chr19	11322402	AT	A	PASS	intergenic_region	MODIFIER	LOC111091103-LOC476083	LOC111091103-LOC476083	intergenic_region	LOC111091103_3-LOC476083_2		-1	n.11322403delT
chr19	11322421	G	T	PASS	intergenic_region	MODIFIER	LOC111091103-LOC476083	LOC111091103-LOC476083	intergenic_region	LOC111091103_3-LOC476083_2		-1	n.11322421G>T
chr19	11322425	A	G	PASS	intergenic_region	MODIFIER	LOC111091103-LOC476083	LOC111091103-LOC476083	intergenic_region	LOC111091103_3-LOC476083_2		-1	n.11322425A>G
chr19	12647186	CA	C	PASS	intron_variant	MODIFIER	C19H4orf33	C19H4orf33	transcript	XR_005373915.1	pseudogene	9	n.1300+86782delT
chr19	12647190	G	T	PASS	intron_variant	MODIFIER	C19H4orf33	C19H4orf33	transcript	XR_005373915.1	pseudogene	9	n.1300+86779C>A
chr19	15651437	G	C	PASS	intergenic_region	MODIFIER	LOC111091113-LOC119864516	LOC111091113-LOC119864516	intergenic_region	LOC111091113_3-LOC119864516_3		-1	n.15651437G>C
chr19	15717476	A	G	PASS	intergenic_region	MODIFIER	LOC111091113-LOC119864516	LOC111091113-LOC119864516	intergenic_region	LOC111091113_3-LOC119864516_3		-1	n.15717476A>G
chr19	16329324	AGTTTTT	A	PASS	intergenic_region	MODIFIER	LOC102153490-TRNAG-UCC5	LOC102153490-TRNAG-UCC5	intergenic_region	LOC102153490_3-TRNAG-UCC_35		-1	n.16329325_16329330delGTTTTT
chr19	16938922	A	T	PASS	intron_variant	MODIFIER	LOC111091114	LOC111091114	transcript	XR_005373761.1	pseudogene	3	n.441+9781A>T
chr19	16938922	A	T	PASS	intron_variant	MODIFIER	LOC111091114	LOC111091114	transcript	XR_005373762.1	pseudogene	3	n.441+9781A>T
chr19	16938922	A	T	PASS	intron_variant	MODIFIER	LOC111091114	LOC111091114	transcript	XR_005373763.1	pseudogene	3	n.441+9781A>T
chr19	17961357	C	T	PASS	intron_variant	MODIFIER	SPATA5	SPATA5	transcript	XM_038564716.1	protein_coding	14	c.2341-28579G>A
chr19	17961357	C	T	PASS	intron_variant	MODIFIER	SPATA5	SPATA5	transcript	XR_005373957.1	pseudogene	14	n.2418-28579G>A
chr19	17961357	C	T	PASS	intron_variant	MODIFIER	SPATA5	SPATA5	transcript	XM_038564717.1	protein_coding	14	c.2341-28579G>A
chr19	17961357	C	T	PASS	intron_variant	MODIFIER	SPATA5	SPATA5	transcript	XM_038564719.1	protein_coding	14	c.2341-28579G>A
chr19	17961357	C	T	PASS	intron_variant	MODIFIER	SPATA5	SPATA5	transcript	XM_038564718.1	protein_coding	14	c.2341-28579G>A
chr19	17961357	C	T	PASS	intron_variant	MODIFIER	SPATA5	SPATA5	transcript	XM_038564721.1	protein_coding	15	c.2346-28579G>A
chr19	18172444	C	T	PASS	intron_variant	MODIFIER	SPATA5	SPATA5	transcript	XM_038564716.1	protein_coding	8	c.1459-81G>A
chr19	18172444	C	T	PASS	intron_variant	MODIFIER	SPATA5	SPATA5	transcript	XR_005373957.1	pseudogene	8	n.1536-81G>A
chr19	18172444	C	T	PASS	intron_variant	MODIFIER	SPATA5	SPATA5	transcript	XM_038564717.1	protein_coding	8	c.1459-81G>A
chr19	18172444	C	T	PASS	intron_variant	MODIFIER	SPATA5	SPATA5	transcript	XM_038564719.1	protein_coding	8	c.1459-81G>A
chr19	18172444	C	T	PASS	intron_variant	MODIFIER	SPATA5	SPATA5	transcript	XM_038564718.1	protein_coding	8	c.1459-81G>A
chr19	18172444	C	T	PASS	intron_variant	MODIFIER	SPATA5	SPATA5	transcript	XM_038564721.1	protein_coding	8	c.1459-81G>A
chr19	18172444	C	T	PASS	intron_variant	MODIFIER	SPATA5	SPATA5	transcript	XM_038564720.1	protein_coding	8	c.1459-81G>A
chr19	18425829	C	T	PASS	intergenic_region	MODIFIER	LOC119864547-LOC111091119	LOC119864547-LOC111091119	intergenic_region	LOC119864547_3-LOC111091119_3		-1	n.18425829C>T
chr19	18973520	G	A	PASS	intergenic_region	MODIFIER	KIAA1109-LOC102155243	KIAA1109-LOC102155243	intergenic_region	KIAA1109_3-LOC102155243_3		-1	n.18973520G>A
chr19	20187455	T	A	PASS	intergenic_region	MODIFIER	LOC100682601-LOC609380	LOC100682601-LOC609380	intergenic_region	LOC100682601_3-LOC609380_3		-1	n.20187455T>A
chr19	20426086	G	A	PASS	intergenic_region	MODIFIER	LOC609380-LOC609397	LOC609380-LOC609397	intergenic_region	LOC609380_3-LOC609397_3		-1	n.20426086G>A
chr19	21947164	C	T	PASS	intron_variant	MODIFIER	ARHGEF4	ARHGEF4	transcript	XM_038564797.1	protein_coding	1	c.59-31684C>T
chr19	21955162	C	A	PASS	intron_variant	MODIFIER	ARHGEF4	ARHGEF4	transcript	XM_038564797.1	protein_coding	1	c.59-23686C>A
chr19	21970740	C	G	PASS	upstream_gene_variant	MODIFIER	ARHGEF4	ARHGEF4	transcript	XM_038564798.1	protein_coding	-1	c.-2768C>G
chr19	21970740	C	G	PASS	intron_variant	MODIFIER	ARHGEF4	ARHGEF4	transcript	XM_038564797.1	protein_coding	1	c.59-8108C>G
chr19	22285539	T	A	PASS	intergenic_region	MODIFIER	LOC111091129-LOC100683328	LOC111091129-LOC100683328	intergenic_region	LOC111091129_3-LOC100683328_3		-1	n.22285539T>A
chr19	22792544	T	G	PASS	downstream_gene_variant	MODIFIER	LOC111091051	LOC111091051	transcript	XR_005373772.1	pseudogene	-1	n.*4356A>C
chr19	22792544	T	G	PASS	downstream_gene_variant	MODIFIER	LOC111091051	LOC111091051	transcript	XR_005373771.1	pseudogene	-1	n.*4356A>C
chr19	22792544	T	G	PASS	intergenic_region	MODIFIER	LOC119877291-LOC111091051	LOC119877291-LOC111091051	intergenic_region	LOC119877291-LOC111091051_3		-1	n.22792544T>G
chr19	22792559	T	A	PASS	downstream_gene_variant	MODIFIER	LOC111091051	LOC111091051	transcript	XR_005373772.1	pseudogene	-1	n.*4341A>T
chr19	22792559	T	A	PASS	downstream_gene_variant	MODIFIER	LOC111091051	LOC111091051	transcript	XR_005373771.1	pseudogene	-1	n.*4341A>T
chr19	22792559	T	A	PASS	intergenic_region	MODIFIER	LOC119877291-LOC111091051	LOC119877291-LOC111091051	intergenic_region	LOC119877291-LOC111091051_3		-1	n.22792559T>A
chr19	22792571	T	C	PASS	downstream_gene_variant	MODIFIER	LOC111091051	LOC111091051	transcript	XR_005373772.1	pseudogene	-1	n.*4329A>G
chr19	22792571	T	C	PASS	downstream_gene_variant	MODIFIER	LOC111091051	LOC111091051	transcript	XR_005373771.1	pseudogene	-1	n.*4329A>G
chr19	22792571	T	C	PASS	intergenic_region	MODIFIER	LOC119877291-LOC111091051	LOC119877291-LOC111091051	intergenic_region	LOC119877291-LOC111091051_3		-1	n.22792571T>C
chr19	22792798	A	T	PASS	downstream_gene_variant	MODIFIER	LOC111091051	LOC111091051	transcript	XR_005373772.1	pseudogene	-1	n.*4102T>A
chr19	22792798	A	T	PASS	downstream_gene_variant	MODIFIER	LOC111091051	LOC111091051	transcript	XR_005373771.1	pseudogene	-1	n.*4102T>A
chr19	22792798	A	T	PASS	intergenic_region	MODIFIER	LOC119877291-LOC111091051	LOC119877291-LOC111091051	intergenic_region	LOC119877291-LOC111091051_3		-1	n.22792798A>T
chr19	22792863	C	T	PASS	downstream_gene_variant	MODIFIER	LOC111091051	LOC111091051	transcript	XR_005373772.1	pseudogene	-1	n.*4037G>A
chr19	22792863	C	T	PASS	downstream_gene_variant	MODIFIER	LOC111091051	LOC111091051	transcript	XR_005373771.1	pseudogene	-1	n.*4037G>A
chr19	22792863	C	T	PASS	intergenic_region	MODIFIER	LOC119877291-LOC111091051	LOC119877291-LOC111091051	intergenic_region	LOC119877291-LOC111091051_3		-1	n.22792863C>T
chr19	22792911	A	T	PASS	downstream_gene_variant	MODIFIER	LOC111091051	LOC111091051	transcript	XR_005373772.1	pseudogene	-1	n.*3989T>A
chr19	22792911	A	T	PASS	downstream_gene_variant	MODIFIER	LOC111091051	LOC111091051	transcript	XR_005373771.1	pseudogene	-1	n.*3989T>A
chr19	22792911	A	T	PASS	intergenic_region	MODIFIER	LOC119877291-LOC111091051	LOC119877291-LOC111091051	intergenic_region	LOC119877291-LOC111091051_3		-1	n.22792911A>T
chr19	26038881	A	G	PASS	intergenic_region	MODIFIER	LOC119877293-LOC111091055	LOC119877293-LOC111091055	intergenic_region	LOC119877293-LOC111091055_3		-1	n.26038881A>G
chr19	27292087	GAGCTGCTTCCGCCCCGCAGCCCCCTCCGTGGAGCCGCCCCTGAGCCCCCGAGCTGCTCCCGCCCCGCAGCCCCCTCCGCTGAGCCGCCCCCGAGCCCCCC	G	PASS	intron_variant	MODIFIER	CNTNAP5	CNTNAP5	transcript	NM_001048108.1_3	protein_coding	11	c.1754-15819_1754-15720delGGGGGGCTCGGGGGCGGCTCAGCGGAGGGGGCTGCGGGGCGGGAGCAGCTCGGGGGCTCAGGGGCGGCTCCACGGAGGGGGCTGCGGGGCGGAAGCAGCT
chr19	29983180	C	T	PASS	intron_variant	MODIFIER	CLASP1	CLASP1	transcript	XM_038564898.1	protein_coding	1	c.-286+5557C>T
chr19	29983180	C	T	PASS	intron_variant	MODIFIER	CLASP1	CLASP1	transcript	XM_038564899.1	protein_coding	1	c.-286+5557C>T
chr19	29983180	C	T	PASS	intron_variant	MODIFIER	CLASP1	CLASP1	transcript	XM_038564900.1	protein_coding	1	c.-286+5557C>T
chr19	29983180	C	T	PASS	intron_variant	MODIFIER	CLASP1	CLASP1	transcript	XM_038564901.1	protein_coding	1	c.-286+5557C>T
chr19	29983180	C	T	PASS	intron_variant	MODIFIER	CLASP1	CLASP1	transcript	XM_038564902.1	protein_coding	1	c.-286+5557C>T
chr19	29983180	C	T	PASS	intron_variant	MODIFIER	CLASP1	CLASP1	transcript	XM_038564903.1	protein_coding	1	c.-286+5557C>T
chr19	29983180	C	T	PASS	intron_variant	MODIFIER	CLASP1	CLASP1	transcript	XM_038564904.1	protein_coding	1	c.-286+5557C>T
chr19	29983180	C	T	PASS	intron_variant	MODIFIER	CLASP1	CLASP1	transcript	XM_038564905.1	protein_coding	1	c.-286+5557C>T
chr19	29983180	C	T	PASS	intron_variant	MODIFIER	CLASP1	CLASP1	transcript	XM_038564906.1	protein_coding	1	c.-286+5557C>T
chr19	29983180	C	T	PASS	intron_variant	MODIFIER	CLASP1	CLASP1	transcript	XM_038564907.1	protein_coding	1	c.-286+5557C>T
chr19	29983180	C	T	PASS	intron_variant	MODIFIER	CLASP1	CLASP1	transcript	XM_038564908.1	protein_coding	1	c.-286+5557C>T
chr19	29983180	C	T	PASS	intron_variant	MODIFIER	CLASP1	CLASP1	transcript	XM_038564909.1	protein_coding	1	c.-286+5557C>T
chr19	29983180	C	T	PASS	intron_variant	MODIFIER	CLASP1	CLASP1	transcript	XM_038564910.1	protein_coding	1	c.-286+5557C>T
chr19	29983180	C	T	PASS	intron_variant	MODIFIER	CLASP1	CLASP1	transcript	XM_038564911.1	protein_coding	1	c.-286+5557C>T
chr19	29983180	C	T	PASS	intron_variant	MODIFIER	CLASP1	CLASP1	transcript	XM_038564912.1	protein_coding	1	c.-286+5557C>T
chr19	29983180	C	T	PASS	intron_variant	MODIFIER	CLASP1	CLASP1	transcript	XM_038564913.1	protein_coding	1	c.-286+5557C>T
chr19	29983180	C	T	PASS	intron_variant	MODIFIER	CLASP1	CLASP1	transcript	XM_038564914.1	protein_coding	1	c.-286+5557C>T
chr19	30158701	C	T	PASS	synonymous_variant	LOW	CLASP1	CLASP1	transcript	XM_038564898.1	protein_coding	22	c.2028C>T	p.Asn676Asn
chr19	30158701	C	T	PASS	synonymous_variant	LOW	CLASP1	CLASP1	transcript	XM_038564899.1	protein_coding	22	c.2028C>T	p.Asn676Asn
chr19	30158701	C	T	PASS	synonymous_variant	LOW	CLASP1	CLASP1	transcript	XM_038564900.1	protein_coding	22	c.2028C>T	p.Asn676Asn
chr19	30158701	C	T	PASS	synonymous_variant	LOW	CLASP1	CLASP1	transcript	XM_038564901.1	protein_coding	20	c.1956C>T	p.Asn652Asn
chr19	30158701	C	T	PASS	synonymous_variant	LOW	CLASP1	CLASP1	transcript	XM_038564902.1	protein_coding	22	c.2028C>T	p.Asn676Asn
chr19	30158701	C	T	PASS	synonymous_variant	LOW	CLASP1	CLASP1	transcript	XM_038564903.1	protein_coding	22	c.2028C>T	p.Asn676Asn
chr19	30158701	C	T	PASS	synonymous_variant	LOW	CLASP1	CLASP1	transcript	XM_038564904.1	protein_coding	20	c.1956C>T	p.Asn652Asn
chr19	30158701	C	T	PASS	synonymous_variant	LOW	CLASP1	CLASP1	transcript	XM_038564905.1	protein_coding	21	c.1980C>T	p.Asn660Asn
chr19	30158701	C	T	PASS	synonymous_variant	LOW	CLASP1	CLASP1	transcript	XM_038564906.1	protein_coding	21	c.2004C>T	p.Asn668Asn
chr19	30158701	C	T	PASS	synonymous_variant	LOW	CLASP1	CLASP1	transcript	XM_038564907.1	protein_coding	20	c.1956C>T	p.Asn652Asn
chr19	30158701	C	T	PASS	synonymous_variant	LOW	CLASP1	CLASP1	transcript	XM_038564908.1	protein_coding	21	c.2004C>T	p.Asn668Asn
chr19	30158701	C	T	PASS	synonymous_variant	LOW	CLASP1	CLASP1	transcript	XM_038564909.1	protein_coding	21	c.1980C>T	p.Asn660Asn
chr19	30158701	C	T	PASS	synonymous_variant	LOW	CLASP1	CLASP1	transcript	XM_038564910.1	protein_coding	20	c.1956C>T	p.Asn652Asn
chr19	30158701	C	T	PASS	synonymous_variant	LOW	CLASP1	CLASP1	transcript	XM_038564911.1	protein_coding	20	c.1956C>T	p.Asn652Asn
chr19	30158701	C	T	PASS	synonymous_variant	LOW	CLASP1	CLASP1	transcript	XM_038564912.1	protein_coding	20	c.1956C>T	p.Asn652Asn
chr19	30158701	C	T	PASS	synonymous_variant	LOW	CLASP1	CLASP1	transcript	XM_038564913.1	protein_coding	20	c.1956C>T	p.Asn652Asn
chr19	30158701	C	T	PASS	synonymous_variant	LOW	CLASP1	CLASP1	transcript	XM_038564914.1	protein_coding	22	c.2028C>T	p.Asn676Asn
chr19	30191549	A	G	PASS	intron_variant	MODIFIER	CLASP1	CLASP1	transcript	XM_038564898.1	protein_coding	34	c.3288+1113A>G
chr19	30191549	A	G	PASS	intron_variant	MODIFIER	CLASP1	CLASP1	transcript	XM_038564899.1	protein_coding	33	c.3219+1113A>G
chr19	30191549	A	G	PASS	intron_variant	MODIFIER	CLASP1	CLASP1	transcript	XM_038564900.1	protein_coding	32	c.3195+1113A>G
chr19	30191549	A	G	PASS	intron_variant	MODIFIER	CLASP1	CLASP1	transcript	XM_038564901.1	protein_coding	30	c.3123+1113A>G
chr19	30191549	A	G	PASS	intron_variant	MODIFIER	CLASP1	CLASP1	transcript	XM_038564902.1	protein_coding	33	c.3219+1113A>G
chr19	30191549	A	G	PASS	intron_variant	MODIFIER	CLASP1	CLASP1	transcript	XM_038564903.1	protein_coding	32	c.3195+1113A>G
chr19	30191549	A	G	PASS	intron_variant	MODIFIER	CLASP1	CLASP1	transcript	XM_038564904.1	protein_coding	30	c.3144+1113A>G
chr19	30191549	A	G	PASS	intron_variant	MODIFIER	CLASP1	CLASP1	transcript	XM_038564905.1	protein_coding	31	c.3063+1113A>G
chr19	30191549	A	G	PASS	intron_variant	MODIFIER	CLASP1	CLASP1	transcript	XM_038564906.1	protein_coding	29	c.3057+1113A>G
chr19	30191549	A	G	PASS	intron_variant	MODIFIER	CLASP1	CLASP1	transcript	XM_038564907.1	protein_coding	30	c.3039+1113A>G
chr19	30191549	A	G	PASS	intron_variant	MODIFIER	CLASP1	CLASP1	transcript	XM_038564908.1	protein_coding	29	c.3036+1113A>G
chr19	30191549	A	G	PASS	intron_variant	MODIFIER	CLASP1	CLASP1	transcript	XM_038564909.1	protein_coding	29	c.3036+1113A>G
chr19	30191549	A	G	PASS	intron_variant	MODIFIER	CLASP1	CLASP1	transcript	XM_038564910.1	protein_coding	29	c.3012+1113A>G
chr19	30191549	A	G	PASS	intron_variant	MODIFIER	CLASP1	CLASP1	transcript	XM_038564911.1	protein_coding	28	c.2988+1113A>G
chr19	30191549	A	G	PASS	intron_variant	MODIFIER	CLASP1	CLASP1	transcript	XM_038564912.1	protein_coding	29	c.3096+1113A>G
chr19	30191549	A	G	PASS	intron_variant	MODIFIER	CLASP1	CLASP1	transcript	XM_038564913.1	protein_coding	28	c.3093+1113A>G
chr19	30191549	A	G	PASS	intron_variant	MODIFIER	CLASP1	CLASP1	transcript	XM_038564914.1	protein_coding	32	c.3192+1113A>G
chr19	30341245	A	C	PASS	downstream_gene_variant	MODIFIER	TFCP2L1	TFCP2L1	transcript	XM_038564915.1	protein_coding	-1	c.*4777A>C
chr19	30341245	A	C	PASS	downstream_gene_variant	MODIFIER	TFCP2L1	TFCP2L1	transcript	XM_038564916.1	protein_coding	-1	c.*4777A>C
chr19	30341245	A	C	PASS	intergenic_region	MODIFIER	TFCP2L1-LOC102156163	TFCP2L1-LOC102156163	intergenic_region	TFCP2L1_3-LOC102156163_3		-1	n.30341245A>C
chr19	34889820	C	T	PASS	upstream_gene_variant	MODIFIER	LOC111091160	LOC111091160	transcript	XR_005374175.1	pseudogene	-1	n.-165C>T
chr19	34889820	C	T	PASS	upstream_gene_variant	MODIFIER	LOC111091160	LOC111091160	transcript	XR_005374178.1	pseudogene	-1	n.-165C>T
chr19	34889820	C	T	PASS	upstream_gene_variant	MODIFIER	LOC111091160	LOC111091160	transcript	XR_005374176.1	pseudogene	-1	n.-165C>T
chr19	34889820	C	T	PASS	upstream_gene_variant	MODIFIER	LOC111091160	LOC111091160	transcript	XR_005374177.1	pseudogene	-1	n.-165C>T
chr19	34889820	C	T	PASS	intergenic_region	MODIFIER	LOC100684150-LOC111091160	LOC100684150-LOC111091160	intergenic_region	LOC100684150_3-LOC111091160_3		-1	n.34889820C>T
chr19	45086543	C	T	PASS	intron_variant	MODIFIER	LRP1B	LRP1B	transcript	XM_038565111.1	protein_coding	6	c.851-6159G>A
chr19	49544696	TTC	T	PASS	downstream_gene_variant	MODIFIER	LOC111091078	LOC111091078	transcript	XR_005373831.1	pseudogene	-1	n.*900_*901delGA
chr19	49544696	TTC	T	PASS	intergenic_region	MODIFIER	LOC111091077-LOC111091078	LOC111091077-LOC111091078	intergenic_region	LOC111091077_3-LOC111091078_3		-1	n.49544697_49544698delTC
chr19	53014867	C	T	PASS	intergenic_region	MODIFIER	LOC119877297-LOC119877270	LOC119877297-LOC119877270	intergenic_region	LOC119877297-LOC119877270		-1	n.53014867C>T
chr19	53267625	T	TC	PASS	intergenic_region	MODIFIER	LOC102152585-LOC111091083	LOC102152585-LOC111091083	intergenic_region	LOC102152585_3-LOC111091083_3		-1	n.53267625_53267626insC
chr19	53351237	G	A	PASS	non_coding_transcript_exon_variant	MODIFIER	LOC111091083	LOC111091083	transcript	XR_005373844.1	pseudogene	1	n.79G>A
chr19	53351237	G	A	PASS	non_coding_transcript_exon_variant	MODIFIER	LOC111091083	LOC111091083	transcript	XR_005373845.1	pseudogene	1	n.79G>A
chr19	53456872	C	A	PASS	intron_variant	MODIFIER	LOC111091083	LOC111091083	transcript	XR_005373845.1	pseudogene	3	n.339-10588C>A
chr19	53549186	AG	A	PASS	intron_variant	MODIFIER	RND3	RND3	transcript	XM_038565189.1	protein_coding	3	c.349-414delC
chr19	53589021	G	C	PASS	intergenic_region	MODIFIER	RND3-LOC119864545	RND3-LOC119864545	intergenic_region	RND3_4-LOC119864545_3		-1	n.53589021G>C
chr19	54308960	A	G	PASS	intergenic_region	MODIFIER	LOC111091205-LOC119864411	LOC111091205-LOC119864411	intergenic_region	LOC111091205_3-LOC119864411_3		-1	n.54308960A>G
chr19	54990716	G	T	PASS	intron_variant	MODIFIER	LOC119864504	LOC119864504	transcript	XM_038565209.1	protein_coding	7	c.705-891C>A
chr19	55010589	TA	T	PASS	intron_variant	MODIFIER	LOC119864504	LOC119864504	transcript	XM_038565209.1	protein_coding	1	c.41-7468delT
chr20	4124780	C	T	PASS	intron_variant	MODIFIER	WNT7A	WNT7A	transcript	XM_038565531.1	protein_coding	3	c.570+19085G>A
chr20	4667899	G	A	PASS	intron_variant	MODIFIER	SLC6A6	SLC6A6	transcript	XM_038565537.1	protein_coding	6	c.733-143G>A
chr20	4667899	G	A	PASS	intron_variant	MODIFIER	SLC6A6	SLC6A6	transcript	XM_038565538.1	protein_coding	5	c.733-143G>A
chr20	4667899	G	A	PASS	intron_variant	MODIFIER	SLC6A6	SLC6A6	transcript	XM_038565539.1	protein_coding	6	c.733-143G>A
chr20	4667899	G	A	PASS	intron_variant	MODIFIER	SLC6A6	SLC6A6	transcript	XM_038565540.1	protein_coding	6	c.733-143G>A
chr20	5040440	G	A	PASS	intron_variant	MODIFIER	FGD5	FGD5	transcript	XM_038565562.1	protein_coding	3	c.2797-7132G>A
chr20	5040440	G	A	PASS	intron_variant	MODIFIER	FGD5	FGD5	transcript	XM_038565566.1	protein_coding	3	c.2728-7132G>A
chr20	5040440	G	A	PASS	intron_variant	MODIFIER	FGD5	FGD5	transcript	XM_038565564.1	protein_coding	3	c.2728-7132G>A
chr20	5040440	G	A	PASS	intron_variant	MODIFIER	FGD5	FGD5	transcript	XM_038565563.1	protein_coding	3	c.2797-7132G>A
chr20	5040440	G	A	PASS	intron_variant	MODIFIER	FGD5	FGD5	transcript	XM_038565565.1	protein_coding	3	c.2728-7132G>A
chr20	6026069	TTCCCCTCCCTTCCCCTCCCCTCCCTCCCCTCCCTCCCTCCCC	T	PASS	intron_variant	MODIFIER	RAF1	RAF1	transcript	XM_038565606.1	protein_coding	6	c.680+492_680+533delTCCCCTCCCTTCCCCTCCCCTCCCTCCCCTCCCTCCCTCCCC
chr20	6026069	TTCCCCTCCCTTCCCCTCCCCTCCCTCCCCTCCCTCCCTCCCC	T	PASS	intron_variant	MODIFIER	RAF1	RAF1	transcript	XM_038565608.1	protein_coding	6	c.680+492_680+533delTCCCCTCCCTTCCCCTCCCCTCCCTCCCCTCCCTCCCTCCCC
chr20	6026069	TTCCCCTCCCTTCCCCTCCCCTCCCTCCCCTCCCTCCCTCCCC	T	PASS	intron_variant	MODIFIER	RAF1	RAF1	transcript	XM_038565607.1	protein_coding	6	c.680+492_680+533delTCCCCTCCCTTCCCCTCCCCTCCCTCCCCTCCCTCCCTCCCC
chr20	6026069	TTCCCCTCCCTTCCCCTCCCCTCCCTCCCCTCCCTCCCTCCCC	T	PASS	intron_variant	MODIFIER	RAF1	RAF1	transcript	XM_038565609.1	protein_coding	4	c.437+492_437+533delTCCCCTCCCTTCCCCTCCCCTCCCTCCCCTCCCTCCCTCCCC
chr20	6026069	TTCCCCTCCCTTCCCCTCCCCTCCCTCCCCTCCCTCCCTCCCC	T	PASS	intron_variant	MODIFIER	RAF1	RAF1	transcript	XM_038565610.1	protein_coding	4	c.437+492_437+533delTCCCCTCCCTTCCCCTCCCCTCCCTCCCCTCCCTCCCTCCCC
chr20	6412694	GT	G	PASS	intergenic_region	MODIFIER	LOC102156438-SYN2	LOC102156438-SYN2	intergenic_region	LOC102156438_3-SYN2_3		-1	n.6412695delT
chr20	7086595	G	A	PASS	intron_variant	MODIFIER	ATG7	ATG7	transcript	XM_038565623.1	protein_coding	18	c.2082+25301C>T
chr20	7086595	G	A	PASS	intron_variant	MODIFIER	ATG7	ATG7	transcript	XR_005374582.1	pseudogene	16	n.1884-12305C>T
chr20	7086595	G	A	PASS	intron_variant	MODIFIER	ATG7	ATG7	transcript	XR_005374575.1	pseudogene	19	n.2346-12305C>T
chr20	7086595	G	A	PASS	intron_variant	MODIFIER	ATG7	ATG7	transcript	XR_005374574.1	pseudogene	18	n.2372-12305C>T
chr20	7086595	G	A	PASS	intron_variant	MODIFIER	ATG7	ATG7	transcript	XR_005374577.1	pseudogene	18	n.2215-12305C>T
chr20	7086595	G	A	PASS	intron_variant	MODIFIER	ATG7	ATG7	transcript	XR_005374576.1	pseudogene	18	n.2145-12305C>T
chr20	7086595	G	A	PASS	intron_variant	MODIFIER	ATG7	ATG7	transcript	XM_038565624.1	protein_coding	18	c.2083-13045C>T
chr20	7086595	G	A	PASS	intron_variant	MODIFIER	ATG7	ATG7	transcript	XR_005374572.1	pseudogene	18	n.2153-12305C>T
chr20	7086595	G	A	PASS	intron_variant	MODIFIER	ATG7	ATG7	transcript	XR_005374573.1	pseudogene	18	n.2153-12305C>T
chr20	7086595	G	A	PASS	intron_variant	MODIFIER	ATG7	ATG7	transcript	XR_005374578.1	pseudogene	18	n.2153-7389C>T
chr20	7086595	G	A	PASS	intron_variant	MODIFIER	ATG7	ATG7	transcript	XR_005374579.1	pseudogene	18	n.2153-7389C>T
chr20	7086595	G	A	PASS	intron_variant	MODIFIER	ATG7	ATG7	transcript	XR_005374580.1	pseudogene	18	n.2153-7389C>T
chr20	7086595	G	A	PASS	intron_variant	MODIFIER	ATG7	ATG7	transcript	XR_005374581.1	pseudogene	18	n.2153-12253C>T
chr20	27273252	C	T	PASS	missense_variant	MODERATE	PRICKLE2	PRICKLE2	transcript	XM_038565922.1	protein_coding	9	c.2392C>T	p.Arg798Trp	608501	increased seizure rate in Prickle2-null mice
chr20	27273252	C	T	PASS	missense_variant	MODERATE	PRICKLE2	PRICKLE2	transcript	XM_038565929.1	protein_coding	10	c.2224C>T	p.Arg742Trp	608501	increased seizure rate in Prickle2-null mice
chr20	27273252	C	T	PASS	missense_variant	MODERATE	PRICKLE2	PRICKLE2	transcript	XM_038565923.1	protein_coding	11	c.2224C>T	p.Arg742Trp	608501	increased seizure rate in Prickle2-null mice
chr20	27273252	C	T	PASS	missense_variant	MODERATE	PRICKLE2	PRICKLE2	transcript	XM_038565924.1	protein_coding	10	c.2224C>T	p.Arg742Trp	608501	increased seizure rate in Prickle2-null mice
chr20	27273252	C	T	PASS	missense_variant	MODERATE	PRICKLE2	PRICKLE2	transcript	XM_038565925.1	protein_coding	9	c.2224C>T	p.Arg742Trp	608501	increased seizure rate in Prickle2-null mice
chr20	27273252	C	T	PASS	missense_variant	MODERATE	PRICKLE2	PRICKLE2	transcript	XM_038565926.1	protein_coding	11	c.2224C>T	p.Arg742Trp	608501	increased seizure rate in Prickle2-null mice
chr20	27273252	C	T	PASS	missense_variant	MODERATE	PRICKLE2	PRICKLE2	transcript	XM_038565931.1	protein_coding	10	c.2224C>T	p.Arg742Trp	608501	increased seizure rate in Prickle2-null mice
chr20	27273252	C	T	PASS	missense_variant	MODERATE	PRICKLE2	PRICKLE2	transcript	XM_038565927.1	protein_coding	10	c.2224C>T	p.Arg742Trp	608501	increased seizure rate in Prickle2-null mice
chr20	27273252	C	T	PASS	missense_variant	MODERATE	PRICKLE2	PRICKLE2	transcript	XM_038565928.1	protein_coding	8	c.2224C>T	p.Arg742Trp	608501	increased seizure rate in Prickle2-null mice
chr20	27273252	C	T	PASS	missense_variant	MODERATE	PRICKLE2	PRICKLE2	transcript	XM_038565930.1	protein_coding	8	c.2224C>T	p.Arg742Trp	608501	increased seizure rate in Prickle2-null mice
chr20	27273252	C	T	PASS	missense_variant	MODERATE	PRICKLE2	PRICKLE2	transcript	XM_038565932.1	protein_coding	7	c.2083C>T	p.Arg695Trp	608501	increased seizure rate in Prickle2-null mice
chr20	27273252	C	T	PASS	missense_variant	MODERATE	PRICKLE2	PRICKLE2	transcript	XM_038565933.1	protein_coding	7	c.1852C>T	p.Arg618Trp	608501	increased seizure rate in Prickle2-null mice
chr20	27316065	C	A	VQSRTrancheSNP99.90to100.00	downstream_gene_variant	MODIFIER	LOC119864582	LOC119864582	transcript	XR_005374434.1	pseudogene	-1	n.*2446G>T
chr20	27316065	C	A	VQSRTrancheSNP99.90to100.00	intergenic_region	MODIFIER	LOC119877304-LOC119864582	LOC119877304-LOC119864582	intergenic_region	LOC119877304-LOC119864582_1		-1	n.27316065C>A
chr20	27357813	C	A	PASS	intron_variant	MODIFIER	PSMD6	PSMD6	transcript	XM_038565261.1	protein_coding	3	c.405+3002C>A
chr20	29816933	AG	A	PASS	intergenic_region	MODIFIER	PTPRG-LOC476570	PTPRG-LOC476570	intergenic_region	PTPRG_3-LOC476570_3		-1	n.29816934delG
chr20	29828296	G	A	PASS	intergenic_region	MODIFIER	LOC476570-LOC111091296	LOC476570-LOC111091296	intergenic_region	LOC476570_3-LOC111091296_3		-1	n.29828296G>A
chr20	30295848	A	G	PASS	intron_variant	MODIFIER	FHIT	FHIT	transcript	NM_001308549.1_3	protein_coding	3	c.-18+131526A>G
chr20	30373850	T	G	PASS	intron_variant	MODIFIER	FHIT	FHIT	transcript	NM_001308549.1_3	protein_coding	3	c.-18+209528T>G
chr20	31878016	A	C	PASS	intergenic_region	MODIFIER	LOC111091299-LOC102152445	LOC111091299-LOC102152445	intergenic_region	LOC111091299_3-LOC102152445_3		-1	n.31878016A>C
chr20	32963784	C	T	PASS	intron_variant	MODIFIER	SLMAP	SLMAP	transcript	XM_038566050.1	protein_coding	1	c.199-27843G>A
chr20	32963784	C	T	PASS	intron_variant	MODIFIER	SLMAP	SLMAP	transcript	XM_038566084.1	protein_coding	1	c.199-27843G>A
chr20	32963784	C	T	PASS	intron_variant	MODIFIER	SLMAP	SLMAP	transcript	XM_038566075.1	protein_coding	1	c.199-27843G>A
chr20	32963784	C	T	PASS	intron_variant	MODIFIER	SLMAP	SLMAP	transcript	XM_038566078.1	protein_coding	1	c.199-27843G>A
chr20	32963784	C	T	PASS	intron_variant	MODIFIER	SLMAP	SLMAP	transcript	XM_038566058.1	protein_coding	1	c.199-27843G>A
[truncated: 1,963 more rows]
